# Supplementary material for: Genetic and metabolic regulation of Mycobacterium tuberculosis acid growth arrest
Source: Sci Rep. 2018 Mar 8;8:4168. doi: 10.1038/s41598-018-22343-4 (PMC5843633; doi:10.1038/s41598-018-22343-4)
Supplement: Supplementary file 2 — Supplementary Table 1 [file 41598_2018_22343_MOESM2_ESM.xlsx]

## Sheet: icl12D3Treatment (2)
Pairwise Comparisons
Dependent Variable				Mean Difference (I-J)		Sig.b		95% Confidence Interval for Differenceb
								Lower Bound		Upper Bound
				Population		Population		Population		Population
		Condition 1	Condition 2	∆icl1/2	WT	∆icl1/2	WT	∆icl1/2	WT	∆icl1/2	WT
2-Methylcitrate	Day 3	Gly pH 5.7	Gly pH 7.0	-11.419*	-0.30235	0.000278569	1	-17.8826	-7.76589	-4.95534	7.16119
			Pyr pH 5.7	-5.26901	-0.0328368	0.162155	1	-11.7326	-7.49638	1.1946	7.4307
			Pyr pH 7.0	2.74573	-0.0339451	1	1	-3.71789	-7.49749	9.20934	7.4296
		Gly pH 7.0	Pyr pH 5.7	6.14995	0.269513	0.0685676	1	-0.31367	-7.19403	12.6136	7.73305
			Pyr pH 7.0	14.165*	0.268405	1.76816e-05	1	7.70107	-7.19514	20.6283	7.73194
		Pyr pH 5.7	Pyr pH 7.0	8.015*	-0.00110831	0.0100177	1	1.55112	-7.46465	14.4784	7.46243
3-phosphoglycerate	Day 3	Gly pH 5.7	Gly pH 7.0	-0.284295	-0.222625	0.0508526	0.369816	-0.569325	-0.55175	0.000736036	0.106499
			Pyr pH 5.7	-0.0417403	-0.148058	1	1	-0.326771	-0.477183	0.24329	0.181067
			Pyr pH 7.0	-.547*	-0.0636479	0.000100546	1	-0.832448	-0.392773	-0.262387	0.265477
		Gly pH 7.0	Pyr pH 5.7	0.242554	0.0745676	0.129897	1	-0.0424763	-0.254557	0.527585	0.403693
			Pyr pH 7.0	-0.263123	0.158978	0.0822824	1	-0.548153	-0.170147	0.0219079	0.488103
		Pyr pH 5.7	Pyr pH 7.0	-.506*	0.08441	0.000265017	1	-0.790707	-0.244715	-0.220646	0.413535
Acetyl-CoA	Day 3	Gly pH 5.7	Gly pH 7.0	0.0309297	-0.0240843	1	1	-0.763463	-0.94137	0.825323	0.893202
			Pyr pH 5.7	-.825*	-0.330444	0.0386582	1	-1.61984	-1.24773	-0.0310577	0.586842
			Pyr pH 7.0	-1.561*	-0.103075	7.50707e-05	1	-2.35561	-1.02036	-0.766821	0.814211
		Gly pH 7.0	Pyr pH 5.7	-.856*	-0.30636	0.0298553	1	-1.65077	-1.22365	-0.0619874	0.610926
			Pyr pH 7.0	-1.592*	-0.0789906	5.8307e-05	1	-2.38654	-0.996277	-0.797751	0.838295
		Pyr pH 5.7	Pyr pH 7.0	-0.735763	0.227369	0.0806855	1	-1.53016	-0.689917	0.0586296	1.14466
Alpha-ketoglutarate	Day 3	Gly pH 5.7	Gly pH 7.0	-0.0499548	0.187044	1	1	-1.17405	-1.11095	1.07414	1.48503
			Pyr pH 5.7	-0.258824	-0.233189	1	1	-1.38292	-1.53118	0.865268	1.0648
			Pyr pH 7.0	-0.204289	-0.544861	1	1	-1.32838	-1.84285	0.919803	0.753129
		Gly pH 7.0	Pyr pH 5.7	-0.208869	-0.420233	1	1	-1.33296	-1.71822	0.915223	0.877757
			Pyr pH 7.0	-0.154334	-0.731904	1	0.686709	-1.27843	-2.02989	0.969758	0.566085
		Pyr pH 5.7	Pyr pH 7.0	0.0545351	-0.311671	1	1	-1.06956	-1.60966	1.17863	0.986318
Citrate	Day 3	Gly pH 5.7	Gly pH 7.0	0.500213	0.847107	1	0.653305	-0.77943	-0.630497	1.77986	2.32471
			Pyr pH 5.7	-1.981*	-0.619239	0.00122317	1	-3.26015	-2.09684	-0.700862	0.858365
			Pyr pH 7.0	-2.700*	0.723765	2.95708e-05	1	-3.97974	-0.75384	-1.42045	2.20137
		Gly pH 7.0	Pyr pH 5.7	-2.481*	-1.46635	8.93466e-05	0.0525558	-3.76036	-2.94395	-1.20108	0.0112579
			Pyr pH 7.0	-3.200*	-0.123342	2.6792e-06	1	-4.47995	-1.60095	-1.92066	1.35426
		Pyr pH 5.7	Pyr pH 7.0	-0.719589	1.343	0.692303	0.0901187	-1.99923	-0.1346	0.560054	2.82061
Glutamate	Day 3	Gly pH 5.7	Gly pH 7.0	-.544*	-.435*	6.64348e-05	0.004026	-0.817937	-0.751202	-0.269739	-0.118197
			Pyr pH 5.7	-0.0137735	-0.0115228	1	1	-0.287873	-0.328025	0.260326	0.30498
			Pyr pH 7.0	-.500*	-.504*	0.000189853	0.000892951	-0.774111	-0.820988	-0.225912	-0.187983
		Gly pH 7.0	Pyr pH 5.7	.530*	.423*	9.21709e-05	0.00516491	0.255965	0.106674	0.804164	0.739679
			Pyr pH 7.0	0.0438264	-0.0697858	1	1	-0.230273	-0.386288	0.317926	0.246717
		Pyr pH 5.7	Pyr pH 7.0	-.486*	-.493*	0.000265309	0.00114393	-0.760338	-0.809465	-0.212139	-0.17646
Glyceraldehyde-3-Phosphate	Day 3	Gly pH 5.7	Gly pH 7.0	-0.342326	0.707464	1	1	-3.16136	-2.54767	2.4767	3.9626
			Pyr pH 5.7	0.784445	-0.447421	1	1	-2.03459	-3.70256	3.60348	2.80771
			Pyr pH 7.0	-1.13988	0.998695	1	1	-3.95891	-2.25644	1.67915	4.25383
		Gly pH 7.0	Pyr pH 5.7	1.12677	-1.15489	1	1	-1.69226	-4.41002	3.9458	2.10025
			Pyr pH 7.0	-0.797555	0.291231	1	1	-3.61659	-2.9639	2.02148	3.54637
		Pyr pH 5.7	Pyr pH 7.0	-1.92433	1.44612	0.356913	1	-4.74336	-1.80902	0.894705	4.70125
Glycerol-3-Phosphate	Day 3	Gly pH 5.7	Gly pH 7.0	-0.0893471	0.222123	1	0.41671	-0.382863	-0.116799	0.204168	0.561046
			Pyr pH 5.7	.474*	.698*	0.000773007	4.11383e-05	0.180565	0.358701	0.767596	1.03655
			Pyr pH 7.0	.465*	.715*	0.000943853	2.97985e-05	0.171936	0.375808	0.758967	1.05365
		Gly pH 7.0	Pyr pH 5.7	.563*	.475*	0.000101188	0.00328918	0.269912	0.136577	0.856943	0.814422
			Pyr pH 7.0	.555*	.493*	0.000122739	0.00232842	0.261283	0.153684	0.848314	0.831529
		Pyr pH 5.7	Pyr pH 7.0	-0.00862925	0.017107	1	1	-0.302145	-0.321815	0.284886	0.356029
Malate	Day 3	Gly pH 5.7	Gly pH 7.0	-0.11056	0.129166	1	1	-0.671774	-0.518868	0.450654	0.7772
			Pyr pH 5.7	-.923*	-1.340*	0.000631391	3.8571e-05	-1.48444	-1.98843	-0.362008	-0.692366
			Pyr pH 7.0	-0.184511	0.047855	1	1	-0.745725	-0.600179	0.376703	0.695889
		Gly pH 7.0	Pyr pH 5.7	-.813*	-1.470*	0.00241619	1.09938e-05	-1.37388	-2.1176	-0.251448	-0.821532
			Pyr pH 7.0	-0.0739513	-0.0813108	1	1	-0.635165	-0.729345	0.487263	0.566723
		Pyr pH 5.7	Pyr pH 7.0	.739*	1.388*	0.00595298	2.41048e-05	0.177496	0.740221	1.29992	2.03629
Phosphoenolpyruvate	Day 3	Gly pH 5.7	Gly pH 7.0	-0.226719	-0.0702485	0.301484	1	-0.545241	-0.438045	0.0918016	0.297548
			Pyr pH 5.7	0.0975609	0.134857	1	1	-0.22096	-0.232939	0.416082	0.502654
			Pyr pH 7.0	-0.26323	-0.0208099	0.151307	1	-0.581751	-0.388606	0.0552913	0.346987
		Gly pH 7.0	Pyr pH 5.7	.324*	0.205106	0.0444042	0.709524	0.00575931	-0.162691	0.642801	0.572902
			Pyr pH 7.0	-0.0365103	0.0494386	1	1	-0.355031	-0.318358	0.282011	0.417235
		Pyr pH 5.7	Pyr pH 7.0	-.361*	-0.155667	0.020705	1	-0.679312	-0.523463	-0.0422696	0.21213
Propionyl-CoA	Day 3	Gly pH 5.7	Gly pH 7.0	-.323*	-.339*	0.000693805	0.00192987	-0.520992	-0.567242	-0.12497	-0.109955
			Pyr pH 5.7	-0.0435878	0.0478204	1	1	-0.241599	-0.180823	0.154423	0.276464
			Pyr pH 7.0	0.0390832	-0.227715	1	0.0513476	-0.158928	-0.456358	0.237094	0.00092891
		Gly pH 7.0	Pyr pH 5.7	.279*	.386*	0.00311347	0.00046588	0.0813817	0.157776	0.477404	0.615063
			Pyr pH 7.0	.362*	0.110884	0.000184507	1	0.164053	-0.117759	0.560075	0.339528
		Pyr pH 5.7	Pyr pH 7.0	0.0826711	-.276*	1	0.0126978	-0.11534	-0.504179	0.280682	-0.0468915
Succinate	Day 3	Gly pH 5.7	Gly pH 7.0	-0.0714476	-0.00413998	1	1	-0.41517	-0.401036	0.272275	0.392756
			Pyr pH 5.7	-0.108873	-0.278473	1	0.319847	-0.452596	-0.67537	0.234849	0.118423
			Pyr pH 7.0	0.088939	0.265689	1	0.384873	-0.254783	-0.131208	0.432661	0.662585
		Gly pH 7.0	Pyr pH 5.7	-0.0374258	-0.274333	1	0.339737	-0.381148	-0.67123	0.306296	0.122563
			Pyr pH 7.0	0.160387	0.269829	1	0.36263	-0.183336	-0.127068	0.504109	0.666725
		Pyr pH 5.7	Pyr pH 7.0	0.197812	.544*	0.645696	0.00409278	-0.14591	0.147266	0.541535	0.941058
Succinyl-CoA	Day 3	Gly pH 5.7	Gly pH 7.0	-0.322712	-0.359671	0.105129	0.127571	-0.687504	-0.780897	0.0420802	0.0615542
			Pyr pH 5.7	-0.077698	0.0250149	1	1	-0.44249	-0.396211	0.287094	0.44624
			Pyr pH 7.0	0.0136846	-0.138922	1	1	-0.351107	-0.560148	0.378477	0.282303
		Gly pH 7.0	Pyr pH 5.7	0.245014	0.384686	0.380003	0.0876524	-0.119778	-0.0365393	0.609806	0.805912
			Pyr pH 7.0	0.336396	0.220749	0.0828	0.844191	-0.0283956	-0.200477	0.701188	0.641974
		Pyr pH 5.7	Pyr pH 7.0	0.0913827	-0.163937	1	1	-0.273409	-0.585163	0.456175	0.257288
Based on estimated marginal means
*. The mean difference is significant at the .05 level.
b. Adjustment for multiple comparisons: Bonferroni.

## Sheet: icl12D3Strain
Pairwise Comparisons
Dependent Variable				Mean Difference (I-J)				Sig.b				95% Confidence Interval for Differenceb
												Lower Bound				Upper Bound
				Treatment				Treatment				Treatment				Treatment
				Gly pH 5.7	Gly pH 7.0	Pyr pH 5.7	Pyr pH 7.0	Gly pH 5.7	Gly pH 7.0	Pyr pH 5.7	Pyr pH 7.0	Gly pH 5.7	Gly pH 7.0	Pyr pH 5.7	Pyr pH 7.0	Gly pH 5.7	Gly pH 7.0	Pyr pH 5.7	Pyr pH 7.0
2-Methylcitrate	Day 3	WT	∆icl1/2	-3.93363	-15.050*	-9.170*	-1.15396	0.114717	3.68954e-06	0.00101153	0.63377	-8.90889	-20.0255	-14.1451	-6.12921	1.04162	-10.075	-4.19456	3.82129
3-phosphoglycerate	Day 3	WT	∆icl1/2	0.0861626	0.0244935	0.19248	-.398*	0.422323	0.818224	0.0821895	0.00117524	-0.133235	-0.194904	-0.0269171	-0.617004	0.30556	0.243891	0.411877	-0.17821
Acetyl-CoA	Day 3	WT	∆icl1/2	-0.0357616	0.0192523	-0.530768	-1.494*	0.904119	0.948287	0.0852438	5.51064e-05	-0.647232	-0.592218	-1.14224	-2.10537	0.575708	0.630722	0.0807019	-0.882431
Alpha-ketoglutarate	Day 3	WT	∆icl1/2	0.155718	-0.0812807	0.130083	0.49629	0.711309	0.846624	0.757067	0.245506	-0.709532	-0.946531	-0.735167	-0.36896	1.02097	0.783969	0.995333	1.36154
Citrate	Day 3	WT	∆icl1/2	0.106456	-0.240439	-1.255*	-3.317*	0.823918	0.616189	0.0151209	8.15729e-07	-0.878527	-1.22542	-2.23979	-4.30239	1.09144	0.744544	-0.269828	-2.33242
Glutamate	Day 3	WT	∆icl1/2	0.0161808	-0.0929578	0.0139301	0.0206544	0.874503	0.369015	0.891835	0.840255	-0.194802	-0.303941	-0.197053	-0.190329	0.227164	0.118025	0.224913	0.231637
Glyceraldehyde-3-Phosphate	Day 3	WT	∆icl1/2	-0.305377	-1.35517	0.926489	-2.444*	0.772115	0.207462	0.383706	0.0291864	-2.47528	-3.52507	-1.24341	-4.61385	1.86452	0.814731	3.09639	-0.274055
Glycerol-3-Phosphate	Day 3	WT	∆icl1/2	.230*	-0.0810253	0.00690251	-0.0188338	0.0459935	0.46311	0.949818	0.8637	0.00451679	-0.306954	-0.219026	-0.244762	0.456373	0.144903	0.232831	0.207095
Malate	Day 3	WT	∆icl1/2	0.207606	-0.0321195	.625*	-0.0247599	0.328084	0.878298	0.00681078	0.906024	-0.224378	-0.464104	0.1928	-0.456745	0.639591	0.399865	1.05677	0.407225
Phosphoenolpyruvate	Day 3	WT	∆icl1/2	0.14002	-0.0164505	0.102724	-0.102399	0.247483	0.890091	0.392502	0.393974	-0.105155	-0.261626	-0.142452	-0.347575	0.385196	0.228725	0.3479	0.142777
Propionyl-CoA	Day 3	WT	∆icl1/2	0.0830233	0.0986414	-0.00838496	.350*	0.269281	0.192095	0.909782	0.000112163	-0.0693923	-0.0537742	-0.160801	0.197406	0.235439	0.251057	0.144031	0.502237
Succinate	Day 3	WT	∆icl1/2	0.0705905	0.00328284	0.24019	-0.106159	0.584008	0.979607	0.0728202	0.412492	-0.193984	-0.261291	-0.0243839	-0.370733	0.335165	0.267857	0.504764	0.158415
Succinyl-CoA	Day 3	WT	∆icl1/2	0.0919349	0.128894	-0.010778	0.244542	0.502461	0.349729	0.936979	0.0842868	-0.188857	-0.151898	-0.29157	-0.0362502	0.372727	0.409687	0.270014	0.525334
Based on estimated marginal means
*. The mean difference is significant at the .05 level.
b. Adjustment for multiple comparisons: Bonferroni.

## Sheet: icl12D6Treatment (2)
Pairwise Comparisons
Dependent Variable				Mean Difference (I-J)		Sig.b		95% Confidence Interval for Differenceb
								Lower Bound		Upper Bound
				Population		Population		Population		Population
		Condition 1	Condition 2	∆icl1/2	WT	∆icl1/2	WT	∆icl1/2	WT	∆icl1/2	WT
2-Methylcitrate	Day 6	Gly pH 5.7	Gly pH 7.0	-15.594*	-0.480025	0.00527278	1	-27.5467	-12.433	-3.64078	11.4729
			Pyr pH 5.7	-1.7967	0.345649	1	1	-13.7497	-11.6073	10.1563	12.2986
			Pyr pH 7.0	4.51696	0.205908	1	1	-7.43599	-11.747	16.4699	12.1589
		Gly pH 7.0	Pyr pH 5.7	13.797*	0.825674	0.0164548	1	1.84408	-11.1273	25.75	12.7786
			Pyr pH 7.0	20.111*	0.685933	0.000259607	1	8.15774	-11.267	32.0636	12.6389
		Pyr pH 5.7	Pyr pH 7.0	6.31366	-0.13974	0.883176	1	-5.6393	-12.0927	18.2666	11.8132
3-phosphoglycerate	Day 6	Gly pH 5.7	Gly pH 7.0	-0.0269859	-.207*	1	0.0222485	-0.212492	-0.392026	0.158521	-0.0210127
			Pyr pH 5.7	-0.00292065	0.0200118	1	1	-0.188427	-0.165495	0.182586	0.205518
			Pyr pH 7.0	-0.0207299	-0.0870476	1	1	-0.206236	-0.272554	0.164777	0.098459
		Gly pH 7.0	Pyr pH 5.7	0.0240652	.227*	1	0.00997588	-0.161441	0.0410245	0.209572	0.412038
			Pyr pH 7.0	0.00625602	0.119472	1	0.477008	-0.17925	-0.0660348	0.191763	0.304978
		Pyr pH 5.7	Pyr pH 7.0	-0.0178092	-0.107059	1	0.686335	-0.203316	-0.292566	0.167697	0.0784472
Acetyl-CoA	Day 6	Gly pH 5.7	Gly pH 7.0	0.136635	-0.317274	1	0.605525	-0.391621	-0.84553	0.664891	0.210982
			Pyr pH 5.7	-.687*	-.941*	0.00544398	0.000115202	-1.21523	-1.46965	-0.158715	-0.413139
			Pyr pH 7.0	-.636*	-0.516032	0.0113555	0.0587198	-1.16426	-1.04429	-0.107747	0.0122239
		Gly pH 7.0	Pyr pH 5.7	-.824*	-.624*	0.000705104	0.0134409	-1.35186	-1.15238	-0.29535	-0.0958656
			Pyr pH 7.0	-.773*	-0.198759	0.00152646	1	-1.30089	-0.727015	-0.244382	0.329498
		Pyr pH 5.7	Pyr pH 7.0	0.0509682	0.425363	1	0.182698	-0.477288	-0.102893	0.579224	0.953619
Alpha-ketoglutarate	Day 6	Gly pH 5.7	Gly pH 7.0	-0.336813	-0.285164	1	1	-1.63519	-1.58354	0.961567	1.01322
			Pyr pH 5.7	-2.313*	-2.148*	0.000116037	0.000325922	-3.61105	-3.44655	-1.01429	-0.849794
			Pyr pH 7.0	-0.54714	-1.405*	1	0.0278378	-1.84552	-2.70377	0.75124	-0.10701
		Gly pH 7.0	Pyr pH 5.7	-1.976*	-1.863*	0.000951638	0.00190248	-3.27424	-3.16139	-0.677479	-0.56463
			Pyr pH 7.0	-0.210328	-1.12023	1	0.126354	-1.50871	-2.41861	1.08805	0.178153
		Pyr pH 5.7	Pyr pH 7.0	1.766*	0.742784	0.00343424	0.704767	0.467152	-0.555596	3.06391	2.04116
Citrate	Day 6	Gly pH 5.7	Gly pH 7.0	0.279266	0.519478	1	1	-0.946244	-0.706032	1.50478	1.74499
			Pyr pH 5.7	-3.753*	-0.198544	4.58927e-09	1	-4.97886	-1.42405	-2.52784	1.02697
			Pyr pH 7.0	-2.259*	0.283586	6.9935e-05	1	-3.48423	-0.941924	-1.03321	1.5091
		Gly pH 7.0	Pyr pH 5.7	-4.033*	-0.718023	8.74824e-10	0.655148	-5.25813	-1.94353	-2.80711	0.507487
			Pyr pH 7.0	-2.538*	-0.235892	1.0838e-05	1	-3.7635	-1.4614	-1.31248	0.989618
		Pyr pH 5.7	Pyr pH 7.0	1.495*	0.48213	0.0100936	1	0.269118	-0.74338	2.72014	1.70764
Glutamate	Day 6	Gly pH 5.7	Gly pH 7.0	-.643*	-.512*	5.51273e-12	1.49807e-09	-0.802647	-0.671534	-0.484066	-0.352954
			Pyr pH 5.7	-0.00324123	-0.0666988	1	1	-0.162531	-0.225989	0.156049	0.0925912
			Pyr pH 7.0	-.706*	-.904*	4.74622e-13	5.19309e-16	-0.865596	-1.06295	-0.547016	-0.744374
		Gly pH 7.0	Pyr pH 5.7	.640*	.446*	6.28e-12	3.38495e-08	0.480825	0.286255	0.799405	0.604835
			Pyr pH 7.0	-0.0629495	-.391*	1	4.8007e-07	-0.22224	-0.55071	0.0963405	-0.23213
		Pyr pH 5.7	Pyr pH 7.0	-.703*	-.837*	5.36583e-13	4.54258e-15	-0.862355	-0.996256	-0.543775	-0.677676
Glyceraldehyde-3-Phosphate	Day 6	Gly pH 5.7	Gly pH 7.0	-0.610934	-0.502191	1	1	-2.42576	-2.31702	1.20389	1.31263
			Pyr pH 5.7	1.29853	0.983796	0.316035	0.823186	-0.516292	-0.83103	3.11336	2.79862
			Pyr pH 7.0	-0.350877	2.441*	1	0.00386083	-2.1657	0.625725	1.46395	4.25538
		Gly pH 7.0	Pyr pH 5.7	1.909*	1.48599	0.0345966	0.167669	0.0946418	-0.328839	3.72429	3.30081
			Pyr pH 7.0	0.260058	2.943*	1	0.000425961	-1.55477	1.12792	2.07488	4.75757
		Pyr pH 5.7	Pyr pH 7.0	-1.64941	1.45676	0.0932313	0.185622	-3.46424	-0.358071	0.165416	3.27158
Glycerol-3-Phosphate	Day 6	Gly pH 5.7	Gly pH 7.0	-0.0160754	0.07256	1	0.317804	-0.117619	-0.0289835	0.0854681	0.174103
			Pyr pH 5.7	.415*	.496*	4.1462e-12	3.35539e-14	0.31312	0.394934	0.516207	0.598021
			Pyr pH 7.0	.421*	.509*	2.75828e-12	1.70825e-14	0.319669	0.407229	0.522756	0.610316
		Gly pH 7.0	Pyr pH 5.7	.431*	.424*	1.53551e-12	2.33368e-12	0.329195	0.322374	0.532282	0.525461
			Pyr pH 7.0	.437*	.436*	1.03147e-12	1.10081e-12	0.335744	0.334669	0.538831	0.537756
		Pyr pH 5.7	Pyr pH 7.0	0.00654923	0.0122954	1	1	-0.0949942	-0.089248	0.108093	0.113839
Malate	Day 6	Gly pH 5.7	Gly pH 7.0	0.0133478	0.286842	1	1	-1.22021	-0.946716	1.24691	1.5204
			Pyr pH 5.7	-2.902*	-1.272*	1.1093e-06	0.0400535	-4.13535	-2.50603	-1.66824	-0.0389135
			Pyr pH 7.0	-0.200138	-0.264142	1	1	-1.4337	-1.4977	1.03342	0.969416
		Gly pH 7.0	Pyr pH 5.7	-2.915*	-1.559*	1.01712e-06	0.00719817	-4.1487	-2.79287	-1.68159	-0.325755
			Pyr pH 7.0	-0.213486	-0.550983	1	1	-1.44704	-1.78454	1.02007	0.682574
		Pyr pH 5.7	Pyr pH 7.0	2.702*	1.00833	4.10847e-06	0.169152	1.4681	-0.225228	3.93522	2.24189
Phosphoenolpyruvate	Day 6	Gly pH 5.7	Gly pH 7.0	-9.3952e-06	-0.383081	1	1	-1.03615	-1.41922	1.03613	0.65306
			Pyr pH 5.7	-0.349598	-1.192*	1	0.0169711	-1.38574	-2.22781	0.686544	-0.15553
			Pyr pH 7.0	-0.561126	-0.901204	0.825433	0.120724	-1.59727	-1.93735	0.475015	0.134937
		Gly pH 7.0	Pyr pH 5.7	-0.349588	-0.80859	1	0.213342	-1.38573	-1.84473	0.686553	0.227551
			Pyr pH 7.0	-0.561117	-0.518123	0.825471	1	-1.59726	-1.55426	0.475025	0.518018
		Pyr pH 5.7	Pyr pH 7.0	-0.211529	0.290467	1	1	-1.24767	-0.745675	0.824613	1.32661
Propionyl-CoA	Day 6	Gly pH 5.7	Gly pH 7.0	-0.156262	-0.267607	1	0.143451	-0.473633	-0.584977	0.161108	0.0497638
			Pyr pH 5.7	0.288432	0.203171	0.093253	0.487408	-0.0289384	-0.1142	0.605802	0.520541
			Pyr pH 7.0	0.253734	-0.165132	0.189397	0.918842	-0.0636362	-0.482502	0.571105	0.152239
		Gly pH 7.0	Pyr pH 5.7	.445*	.471*	0.00248229	0.00129394	0.127324	0.153407	0.762065	0.788148
			Pyr pH 7.0	.410*	0.102475	0.00581677	1	0.0926262	-0.214896	0.727367	0.419845
		Pyr pH 5.7	Pyr pH 7.0	-0.0346978	-.368*	1	0.0157152	-0.352068	-0.685673	0.282673	-0.0509321
Succinate	Day 6	Gly pH 5.7	Gly pH 7.0	-0.258183	-0.0937363	0.399675	1	-0.640542	-0.476096	0.124176	0.288623
			Pyr pH 5.7	-.796*	-0.233705	9.84807e-06	0.571701	-1.1787	-0.616064	-0.413982	0.148654
			Pyr pH 7.0	-0.0819749	-0.0879469	1	1	-0.464334	-0.470306	0.300384	0.294412
		Gly pH 7.0	Pyr pH 5.7	-.538*	-0.139969	0.00236238	1	-0.920518	-0.522328	-0.155799	0.24239
			Pyr pH 7.0	0.176208	0.00578937	1	1	-0.206151	-0.37657	0.558567	0.388149
		Pyr pH 5.7	Pyr pH 7.0	.714*	0.145758	5.68859e-05	1	0.332007	-0.236601	1.09673	0.528117
Succinyl-CoA	Day 6	Gly pH 5.7	Gly pH 7.0	-0.0929851	-.535*	1	1.09262e-05	-0.351423	-0.793396	0.165452	-0.276521
			Pyr pH 5.7	0.171851	0.0447367	0.423849	1	-0.0865861	-0.213701	0.430289	0.303174
			Pyr pH 7.0	0.136749	-.313*	0.87905	0.0107676	-0.121688	-0.571413	0.395187	-0.0545379
		Gly pH 7.0	Pyr pH 5.7	.265*	.580*	0.0420215	2.67561e-06	0.00639896	0.321258	0.523274	0.838133
			Pyr pH 7.0	0.229734	0.221983	0.106427	0.129555	-0.028703	-0.0364543	0.488172	0.480421
		Pyr pH 5.7	Pyr pH 7.0	-0.035102	-.358*	1	0.00283832	-0.293539	-0.616149	0.223335	-0.0992746
Based on estimated marginal means
*. The mean difference is significant at the .05 level.
b. Adjustment for multiple comparisons: Bonferroni.

## Sheet: icl12D3Treatment
Pairwise Comparisons
Dependent Variable				Mean Difference (I-J)		Std. Error		Sig.b		95% Confidence Interval for Differenceb
										Lower Bound		Upper Bound
				Population		Population		Population		Population		Population
				∆icl1/2	WT	∆icl1/2	WT	∆icl1/2	WT	∆icl1/2	WT	∆icl1/2	WT
2-Methylcitrate	Day 3	Gly pH 5.7	Gly pH 7.0	-11.419*	-0.30235	2.20818	2.54979	0.000278569	1	-17.8826	-7.76589	-4.95534	7.16119
			Pyr pH 5.7	-5.26901	-0.0328368	2.20818	2.54979	0.162155	1	-11.7326	-7.49638	1.1946	7.4307
			Pyr pH 7.0	2.74573	-0.0339451	2.20818	2.54979	1	1	-3.71789	-7.49749	9.20934	7.4296
		Gly pH 7.0	Gly pH 5.7	11.419*	0.30235	2.20818	2.54979	0.000278569	1	4.95534	-7.16119	17.8826	7.76589
			Pyr pH 5.7	6.14995	0.269513	2.20818	2.54979	0.0685676	1	-0.31367	-7.19403	12.6136	7.73305
			Pyr pH 7.0	14.165*	0.268405	2.20818	2.54979	1.76816e-05	1	7.70107	-7.19514	20.6283	7.73194
		Pyr pH 5.7	Gly pH 5.7	5.26901	0.0328368	2.20818	2.54979	0.162155	1	-1.1946	-7.4307	11.7326	7.49638
			Gly pH 7.0	-6.14995	-0.269513	2.20818	2.54979	0.0685676	1	-12.6136	-7.73305	0.31367	7.19403
			Pyr pH 7.0	8.015*	-0.00110831	2.20818	2.54979	0.0100177	1	1.55112	-7.46465	14.4784	7.46243
		Pyr pH 7.0	Gly pH 5.7	-2.74573	0.0339451	2.20818	2.54979	1	1	-9.20934	-7.4296	3.71789	7.49749
			Gly pH 7.0	-14.165*	-0.268405	2.20818	2.54979	1.76816e-05	1	-20.6283	-7.73194	-7.70107	7.19514
			Pyr pH 5.7	-8.015*	0.00110831	2.20818	2.54979	0.0100177	1	-14.4784	-7.46243	-1.55112	7.46465
3-phosphoglycerate	Day 3	Gly pH 5.7	Gly pH 7.0	-0.284295	-0.222625	0.0973758	0.11244	0.0508526	0.369816	-0.569325	-0.55175	0.000736036	0.106499
			Pyr pH 5.7	-0.0417403	-0.148058	0.0973758	0.11244	1	1	-0.326771	-0.477183	0.24329	0.181067
			Pyr pH 7.0	-.547*	-0.0636479	0.0973758	0.11244	0.000100546	1	-0.832448	-0.392773	-0.262387	0.265477
		Gly pH 7.0	Gly pH 5.7	0.284295	0.222625	0.0973758	0.11244	0.0508526	0.369816	-0.000736036	-0.106499	0.569325	0.55175
			Pyr pH 5.7	0.242554	0.0745676	0.0973758	0.11244	0.129897	1	-0.0424763	-0.254557	0.527585	0.403693
			Pyr pH 7.0	-0.263123	0.158978	0.0973758	0.11244	0.0822824	1	-0.548153	-0.170147	0.0219079	0.488103
		Pyr pH 5.7	Gly pH 5.7	0.0417403	0.148058	0.0973758	0.11244	1	1	-0.24329	-0.181067	0.326771	0.477183
			Gly pH 7.0	-0.242554	-0.0745676	0.0973758	0.11244	0.129897	1	-0.527585	-0.403693	0.0424763	0.254557
			Pyr pH 7.0	-.506*	0.08441	0.0973758	0.11244	0.000265017	1	-0.790707	-0.244715	-0.220646	0.413535
		Pyr pH 7.0	Gly pH 5.7	.547*	0.0636479	0.0973758	0.11244	0.000100546	1	0.262387	-0.265477	0.832448	0.392773
			Gly pH 7.0	0.263123	-0.158978	0.0973758	0.11244	0.0822824	1	-0.0219079	-0.488103	0.548153	0.170147
			Pyr pH 5.7	.506*	-0.08441	0.0973758	0.11244	0.000265017	1	0.220646	-0.413535	0.790707	0.244715
Acetyl-CoA	Day 3	Gly pH 5.7	Gly pH 7.0	0.0309297	-0.0240843	0.271391	0.313375	1	1	-0.763463	-0.94137	0.825323	0.893202
			Pyr pH 5.7	-.825*	-0.330444	0.271391	0.313375	0.0386582	1	-1.61984	-1.24773	-0.0310577	0.586842
			Pyr pH 7.0	-1.561*	-0.103075	0.271391	0.313375	7.50707e-05	1	-2.35561	-1.02036	-0.766821	0.814211
		Gly pH 7.0	Gly pH 5.7	-0.0309297	0.0240843	0.271391	0.313375	1	1	-0.825323	-0.893202	0.763463	0.94137
			Pyr pH 5.7	-.856*	-0.30636	0.271391	0.313375	0.0298553	1	-1.65077	-1.22365	-0.0619874	0.610926
			Pyr pH 7.0	-1.592*	-0.0789906	0.271391	0.313375	5.8307e-05	1	-2.38654	-0.996277	-0.797751	0.838295
		Pyr pH 5.7	Gly pH 5.7	.825*	0.330444	0.271391	0.313375	0.0386582	1	0.0310577	-0.586842	1.61984	1.24773
			Gly pH 7.0	.856*	0.30636	0.271391	0.313375	0.0298553	1	0.0619874	-0.610926	1.65077	1.22365
			Pyr pH 7.0	-0.735763	0.227369	0.271391	0.313375	0.0806855	1	-1.53016	-0.689917	0.0586296	1.14466
		Pyr pH 7.0	Gly pH 5.7	1.561*	0.103075	0.271391	0.313375	7.50707e-05	1	0.766821	-0.814211	2.35561	1.02036
			Gly pH 7.0	1.592*	0.0789906	0.271391	0.313375	5.8307e-05	1	0.797751	-0.838295	2.38654	0.996277
			Pyr pH 5.7	0.735763	-0.227369	0.271391	0.313375	0.0806855	1	-0.0586296	-1.14466	1.53016	0.689917
Alpha-ketoglutarate	Day 3	Gly pH 5.7	Gly pH 7.0	-0.0499548	0.187044	0.384027	0.443436	1	1	-1.17405	-1.11095	1.07414	1.48503
			Pyr pH 5.7	-0.258824	-0.233189	0.384027	0.443436	1	1	-1.38292	-1.53118	0.865268	1.0648
			Pyr pH 7.0	-0.204289	-0.544861	0.384027	0.443436	1	1	-1.32838	-1.84285	0.919803	0.753129
		Gly pH 7.0	Gly pH 5.7	0.0499548	-0.187044	0.384027	0.443436	1	1	-1.07414	-1.48503	1.17405	1.11095
			Pyr pH 5.7	-0.208869	-0.420233	0.384027	0.443436	1	1	-1.33296	-1.71822	0.915223	0.877757
			Pyr pH 7.0	-0.154334	-0.731904	0.384027	0.443436	1	0.686709	-1.27843	-2.02989	0.969758	0.566085
		Pyr pH 5.7	Gly pH 5.7	0.258824	0.233189	0.384027	0.443436	1	1	-0.865268	-1.0648	1.38292	1.53118
			Gly pH 7.0	0.208869	0.420233	0.384027	0.443436	1	1	-0.915223	-0.877757	1.33296	1.71822
			Pyr pH 7.0	0.0545351	-0.311671	0.384027	0.443436	1	1	-1.06956	-1.60966	1.17863	0.986318
		Pyr pH 7.0	Gly pH 5.7	0.204289	0.544861	0.384027	0.443436	1	1	-0.919803	-0.753129	1.32838	1.84285
			Gly pH 7.0	0.154334	0.731904	0.384027	0.443436	1	0.686709	-0.969758	-0.566085	1.27843	2.02989
			Pyr pH 5.7	-0.0545351	0.311671	0.384027	0.443436	1	1	-1.17863	-0.986318	1.06956	1.60966
Citrate	Day 3	Gly pH 5.7	Gly pH 7.0	0.500213	0.847107	0.437168	0.504798	1	0.653305	-0.77943	-0.630497	1.77986	2.32471
			Pyr pH 5.7	-1.981*	-0.619239	0.437168	0.504798	0.00122317	1	-3.26015	-2.09684	-0.700862	0.858365
			Pyr pH 7.0	-2.700*	0.723765	0.437168	0.504798	2.95708e-05	1	-3.97974	-0.75384	-1.42045	2.20137
		Gly pH 7.0	Gly pH 5.7	-0.500213	-0.847107	0.437168	0.504798	1	0.653305	-1.77986	-2.32471	0.77943	0.630497
			Pyr pH 5.7	-2.481*	-1.46635	0.437168	0.504798	8.93466e-05	0.0525558	-3.76036	-2.94395	-1.20108	0.0112579
			Pyr pH 7.0	-3.200*	-0.123342	0.437168	0.504798	2.6792e-06	1	-4.47995	-1.60095	-1.92066	1.35426
		Pyr pH 5.7	Gly pH 5.7	1.981*	0.619239	0.437168	0.504798	0.00122317	1	0.700862	-0.858365	3.26015	2.09684
			Gly pH 7.0	2.481*	1.46635	0.437168	0.504798	8.93466e-05	0.0525558	1.20108	-0.0112579	3.76036	2.94395
			Pyr pH 7.0	-0.719589	1.343	0.437168	0.504798	0.692303	0.0901187	-1.99923	-0.1346	0.560054	2.82061
		Pyr pH 7.0	Gly pH 5.7	2.700*	-0.723765	0.437168	0.504798	2.95708e-05	1	1.42045	-2.20137	3.97974	0.75384
			Gly pH 7.0	3.200*	0.123342	0.437168	0.504798	2.6792e-06	1	1.92066	-1.35426	4.47995	1.60095
			Pyr pH 5.7	0.719589	-1.343	0.437168	0.504798	0.692303	0.0901187	-0.560054	-2.82061	1.99923	0.1346
Glutamate	Day 3	Gly pH 5.7	Gly pH 7.0	-.544*	-.435*	0.0936413	0.108128	6.64348e-05	0.004026	-0.817937	-0.751202	-0.269739	-0.118197
			Pyr pH 5.7	-0.0137735	-0.0115228	0.0936413	0.108128	1	1	-0.287873	-0.328025	0.260326	0.30498
			Pyr pH 7.0	-.500*	-.504*	0.0936413	0.108128	0.000189853	0.000892951	-0.774111	-0.820988	-0.225912	-0.187983
		Gly pH 7.0	Gly pH 5.7	.544*	.435*	0.0936413	0.108128	6.64348e-05	0.004026	0.269739	0.118197	0.817937	0.751202
			Pyr pH 5.7	.530*	.423*	0.0936413	0.108128	9.21709e-05	0.00516491	0.255965	0.106674	0.804164	0.739679
			Pyr pH 7.0	0.0438264	-0.0697858	0.0936413	0.108128	1	1	-0.230273	-0.386288	0.317926	0.246717
		Pyr pH 5.7	Gly pH 5.7	0.0137735	0.0115228	0.0936413	0.108128	1	1	-0.260326	-0.30498	0.287873	0.328025
			Gly pH 7.0	-.530*	-.423*	0.0936413	0.108128	9.21709e-05	0.00516491	-0.804164	-0.739679	-0.255965	-0.106674
			Pyr pH 7.0	-.486*	-.493*	0.0936413	0.108128	0.000265309	0.00114393	-0.760338	-0.809465	-0.212139	-0.17646
		Pyr pH 7.0	Gly pH 5.7	.500*	.504*	0.0936413	0.108128	0.000189853	0.000892951	0.225912	0.187983	0.774111	0.820988
			Gly pH 7.0	-0.0438264	0.0697858	0.0936413	0.108128	1	1	-0.317926	-0.246717	0.230273	0.386288
			Pyr pH 5.7	.486*	.493*	0.0936413	0.108128	0.000265309	0.00114393	0.212139	0.17646	0.760338	0.809465
Glyceraldehyde-3-Phosphate	Day 3	Gly pH 5.7	Gly pH 7.0	-0.342326	0.707464	0.963073	1.11206	1	1	-3.16136	-2.54767	2.4767	3.9626
			Pyr pH 5.7	0.784445	-0.447421	0.963073	1.11206	1	1	-2.03459	-3.70256	3.60348	2.80771
			Pyr pH 7.0	-1.13988	0.998695	0.963073	1.11206	1	1	-3.95891	-2.25644	1.67915	4.25383
		Gly pH 7.0	Gly pH 5.7	0.342326	-0.707464	0.963073	1.11206	1	1	-2.4767	-3.9626	3.16136	2.54767
			Pyr pH 5.7	1.12677	-1.15489	0.963073	1.11206	1	1	-1.69226	-4.41002	3.9458	2.10025
			Pyr pH 7.0	-0.797555	0.291231	0.963073	1.11206	1	1	-3.61659	-2.9639	2.02148	3.54637
		Pyr pH 5.7	Gly pH 5.7	-0.784445	0.447421	0.963073	1.11206	1	1	-3.60348	-2.80771	2.03459	3.70256
			Gly pH 7.0	-1.12677	1.15489	0.963073	1.11206	1	1	-3.9458	-2.10025	1.69226	4.41002
			Pyr pH 7.0	-1.92433	1.44612	0.963073	1.11206	0.356913	1	-4.74336	-1.80902	0.894705	4.70125
		Pyr pH 7.0	Gly pH 5.7	1.13988	-0.998695	0.963073	1.11206	1	1	-1.67915	-4.25383	3.95891	2.25644
			Gly pH 7.0	0.797555	-0.291231	0.963073	1.11206	1	1	-2.02148	-3.54637	3.61659	2.9639
			Pyr pH 5.7	1.92433	-1.44612	0.963073	1.11206	0.356913	1	-0.894705	-4.70125	4.74336	1.80902
Glycerol-3-Phosphate	Day 3	Gly pH 5.7	Gly pH 7.0	-0.0893471	0.222123	0.100275	0.115787	1	0.41671	-0.382863	-0.116799	0.204168	0.561046
			Pyr pH 5.7	.474*	.698*	0.100275	0.115787	0.000773007	4.11383e-05	0.180565	0.358701	0.767596	1.03655
			Pyr pH 7.0	.465*	.715*	0.100275	0.115787	0.000943853	2.97985e-05	0.171936	0.375808	0.758967	1.05365
		Gly pH 7.0	Gly pH 5.7	0.0893471	-0.222123	0.100275	0.115787	1	0.41671	-0.204168	-0.561046	0.382863	0.116799
			Pyr pH 5.7	.563*	.475*	0.100275	0.115787	0.000101188	0.00328918	0.269912	0.136577	0.856943	0.814422
			Pyr pH 7.0	.555*	.493*	0.100275	0.115787	0.000122739	0.00232842	0.261283	0.153684	0.848314	0.831529
		Pyr pH 5.7	Gly pH 5.7	-.474*	-.698*	0.100275	0.115787	0.000773007	4.11383e-05	-0.767596	-1.03655	-0.180565	-0.358701
			Gly pH 7.0	-.563*	-.475*	0.100275	0.115787	0.000101188	0.00328918	-0.856943	-0.814422	-0.269912	-0.136577
			Pyr pH 7.0	-0.00862925	0.017107	0.100275	0.115787	1	1	-0.302145	-0.321815	0.284886	0.356029
		Pyr pH 7.0	Gly pH 5.7	-.465*	-.715*	0.100275	0.115787	0.000943853	2.97985e-05	-0.758967	-1.05365	-0.171936	-0.375808
			Gly pH 7.0	-.555*	-.493*	0.100275	0.115787	0.000122739	0.00232842	-0.848314	-0.831529	-0.261283	-0.153684
			Pyr pH 5.7	0.00862925	-0.017107	0.100275	0.115787	1	1	-0.284886	-0.356029	0.302145	0.321815
Malate	Day 3	Gly pH 5.7	Gly pH 7.0	-0.11056	0.129166	0.191729	0.22139	1	1	-0.671774	-0.518868	0.450654	0.7772
			Pyr pH 5.7	-.923*	-1.340*	0.191729	0.22139	0.000631391	3.8571e-05	-1.48444	-1.98843	-0.362008	-0.692366
			Pyr pH 7.0	-0.184511	0.047855	0.191729	0.22139	1	1	-0.745725	-0.600179	0.376703	0.695889
		Gly pH 7.0	Gly pH 5.7	0.11056	-0.129166	0.191729	0.22139	1	1	-0.450654	-0.7772	0.671774	0.518868
			Pyr pH 5.7	-.813*	-1.470*	0.191729	0.22139	0.00241619	1.09938e-05	-1.37388	-2.1176	-0.251448	-0.821532
			Pyr pH 7.0	-0.0739513	-0.0813108	0.191729	0.22139	1	1	-0.635165	-0.729345	0.487263	0.566723
		Pyr pH 5.7	Gly pH 5.7	.923*	1.340*	0.191729	0.22139	0.000631391	3.8571e-05	0.362008	0.692366	1.48444	1.98843
			Gly pH 7.0	.813*	1.470*	0.191729	0.22139	0.00241619	1.09938e-05	0.251448	0.821532	1.37388	2.1176
			Pyr pH 7.0	.739*	1.388*	0.191729	0.22139	0.00595298	2.41048e-05	0.177496	0.740221	1.29992	2.03629
		Pyr pH 7.0	Gly pH 5.7	0.184511	-0.047855	0.191729	0.22139	1	1	-0.376703	-0.695889	0.745725	0.600179
			Gly pH 7.0	0.0739513	0.0813108	0.191729	0.22139	1	1	-0.487263	-0.566723	0.635165	0.729345
			Pyr pH 5.7	-.739*	-1.388*	0.191729	0.22139	0.00595298	2.41048e-05	-1.29992	-2.03629	-0.177496	-0.740221
Phosphoenolpyruvate	Day 3	Gly pH 5.7	Gly pH 7.0	-0.226719	-0.0702485	0.108817	0.125651	0.301484	1	-0.545241	-0.438045	0.0918016	0.297548
			Pyr pH 5.7	0.0975609	0.134857	0.108817	0.125651	1	1	-0.22096	-0.232939	0.416082	0.502654
			Pyr pH 7.0	-0.26323	-0.0208099	0.108817	0.125651	0.151307	1	-0.581751	-0.388606	0.0552913	0.346987
		Gly pH 7.0	Gly pH 5.7	0.226719	0.0702485	0.108817	0.125651	0.301484	1	-0.0918016	-0.297548	0.545241	0.438045
			Pyr pH 5.7	.324*	0.205106	0.108817	0.125651	0.0444042	0.709524	0.00575931	-0.162691	0.642801	0.572902
			Pyr pH 7.0	-0.0365103	0.0494386	0.108817	0.125651	1	1	-0.355031	-0.318358	0.282011	0.417235
		Pyr pH 5.7	Gly pH 5.7	-0.0975609	-0.134857	0.108817	0.125651	1	1	-0.416082	-0.502654	0.22096	0.232939
			Gly pH 7.0	-.324*	-0.205106	0.108817	0.125651	0.0444042	0.709524	-0.642801	-0.572902	-0.00575931	0.162691
			Pyr pH 7.0	-.361*	-0.155667	0.108817	0.125651	0.020705	1	-0.679312	-0.523463	-0.0422696	0.21213
		Pyr pH 7.0	Gly pH 5.7	0.26323	0.0208099	0.108817	0.125651	0.151307	1	-0.0552913	-0.346987	0.581751	0.388606
			Gly pH 7.0	0.0365103	-0.0494386	0.108817	0.125651	1	1	-0.282011	-0.417235	0.355031	0.318358
			Pyr pH 5.7	.361*	0.155667	0.108817	0.125651	0.020705	1	0.0422696	-0.21213	0.679312	0.523463
Propionyl-CoA	Day 3	Gly pH 5.7	Gly pH 7.0	-.323*	-.339*	0.0676471	0.0781122	0.000693805	0.00192987	-0.520992	-0.567242	-0.12497	-0.109955
			Pyr pH 5.7	-0.0435878	0.0478204	0.0676471	0.0781122	1	1	-0.241599	-0.180823	0.154423	0.276464
			Pyr pH 7.0	0.0390832	-0.227715	0.0676471	0.0781122	1	0.0513476	-0.158928	-0.456358	0.237094	0.00092891
		Gly pH 7.0	Gly pH 5.7	.323*	.339*	0.0676471	0.0781122	0.000693805	0.00192987	0.12497	0.109955	0.520992	0.567242
			Pyr pH 5.7	.279*	.386*	0.0676471	0.0781122	0.00311347	0.00046588	0.0813817	0.157776	0.477404	0.615063
			Pyr pH 7.0	.362*	0.110884	0.0676471	0.0781122	0.000184507	1	0.164053	-0.117759	0.560075	0.339528
		Pyr pH 5.7	Gly pH 5.7	0.0435878	-0.0478204	0.0676471	0.0781122	1	1	-0.154423	-0.276464	0.241599	0.180823
			Gly pH 7.0	-.279*	-.386*	0.0676471	0.0781122	0.00311347	0.00046588	-0.477404	-0.615063	-0.0813817	-0.157776
			Pyr pH 7.0	0.0826711	-.276*	0.0676471	0.0781122	1	0.0126978	-0.11534	-0.504179	0.280682	-0.0468915
		Pyr pH 7.0	Gly pH 5.7	-0.0390832	0.227715	0.0676471	0.0781122	1	0.0513476	-0.237094	-0.00092891	0.158928	0.456358
			Gly pH 7.0	-.362*	-0.110884	0.0676471	0.0781122	0.000184507	1	-0.560075	-0.339528	-0.164053	0.117759
			Pyr pH 5.7	-0.0826711	.276*	0.0676471	0.0781122	1	0.0126978	-0.280682	0.0468915	0.11534	0.504179
Succinate	Day 3	Gly pH 5.7	Gly pH 7.0	-0.0714476	-0.00413998	0.117427	0.135593	1	1	-0.41517	-0.401036	0.272275	0.392756
			Pyr pH 5.7	-0.108873	-0.278473	0.117427	0.135593	1	0.319847	-0.452596	-0.67537	0.234849	0.118423
			Pyr pH 7.0	0.088939	0.265689	0.117427	0.135593	1	0.384873	-0.254783	-0.131208	0.432661	0.662585
		Gly pH 7.0	Gly pH 5.7	0.0714476	0.00413998	0.117427	0.135593	1	1	-0.272275	-0.392756	0.41517	0.401036
			Pyr pH 5.7	-0.0374258	-0.274333	0.117427	0.135593	1	0.339737	-0.381148	-0.67123	0.306296	0.122563
			Pyr pH 7.0	0.160387	0.269829	0.117427	0.135593	1	0.36263	-0.183336	-0.127068	0.504109	0.666725
		Pyr pH 5.7	Gly pH 5.7	0.108873	0.278473	0.117427	0.135593	1	0.319847	-0.234849	-0.118423	0.452596	0.67537
			Gly pH 7.0	0.0374258	0.274333	0.117427	0.135593	1	0.339737	-0.306296	-0.122563	0.381148	0.67123
			Pyr pH 7.0	0.197812	.544*	0.117427	0.135593	0.645696	0.00409278	-0.14591	0.147266	0.541535	0.941058
		Pyr pH 7.0	Gly pH 5.7	-0.088939	-0.265689	0.117427	0.135593	1	0.384873	-0.432661	-0.662585	0.254783	0.131208
			Gly pH 7.0	-0.160387	-0.269829	0.117427	0.135593	1	0.36263	-0.504109	-0.666725	0.183336	0.127068
			Pyr pH 5.7	-0.197812	-.544*	0.117427	0.135593	0.645696	0.00409278	-0.541535	-0.941058	0.14591	-0.147266
Succinyl-CoA	Day 3	Gly pH 5.7	Gly pH 7.0	-0.322712	-0.359671	0.124625	0.143904	0.105129	0.127571	-0.687504	-0.780897	0.0420802	0.0615542
			Pyr pH 5.7	-0.077698	0.0250149	0.124625	0.143904	1	1	-0.44249	-0.396211	0.287094	0.44624
			Pyr pH 7.0	0.0136846	-0.138922	0.124625	0.143904	1	1	-0.351107	-0.560148	0.378477	0.282303
		Gly pH 7.0	Gly pH 5.7	0.322712	0.359671	0.124625	0.143904	0.105129	0.127571	-0.0420802	-0.0615542	0.687504	0.780897
			Pyr pH 5.7	0.245014	0.384686	0.124625	0.143904	0.380003	0.0876524	-0.119778	-0.0365393	0.609806	0.805912
			Pyr pH 7.0	0.336396	0.220749	0.124625	0.143904	0.0828	0.844191	-0.0283956	-0.200477	0.701188	0.641974
		Pyr pH 5.7	Gly pH 5.7	0.077698	-0.0250149	0.124625	0.143904	1	1	-0.287094	-0.44624	0.44249	0.396211
			Gly pH 7.0	-0.245014	-0.384686	0.124625	0.143904	0.380003	0.0876524	-0.609806	-0.805912	0.119778	0.0365393
			Pyr pH 7.0	0.0913827	-0.163937	0.124625	0.143904	1	1	-0.273409	-0.585163	0.456175	0.257288
		Pyr pH 7.0	Gly pH 5.7	-0.0136846	0.138922	0.124625	0.143904	1	1	-0.378477	-0.282303	0.351107	0.560148
			Gly pH 7.0	-0.336396	-0.220749	0.124625	0.143904	0.0828	0.844191	-0.701188	-0.641974	0.0283956	0.200477
			Pyr pH 5.7	-0.0913827	0.163937	0.124625	0.143904	1	1	-0.456175	-0.257288	0.273409	0.585163
Based on estimated marginal means
*. The mean difference is significant at the .05 level.
b. Adjustment for multiple comparisons: Bonferroni.

## Sheet: icl12D6Treatment
Pairwise Comparisons
Dependent Variable				Mean Difference (I-J)		Std. Error		Sig.b		95% Confidence Interval for Differenceb
										Lower Bound		Upper Bound
				Population		Population		Population		Population		Population
				∆icl1/2	WT	∆icl1/2	WT	∆icl1/2	WT	∆icl1/2	WT	∆icl1/2	WT
2-Methylcitrate	Day 6	Gly pH 5.7	Gly pH 7.0	-15.594*	-0.480025	4.25018	4.25018	0.00527278	1	-27.5467	-12.433	-3.64078	11.4729
			Pyr pH 5.7	-1.7967	0.345649	4.25018	4.25018	1	1	-13.7497	-11.6073	10.1563	12.2986
			Pyr pH 7.0	4.51696	0.205908	4.25018	4.25018	1	1	-7.43599	-11.747	16.4699	12.1589
		Gly pH 7.0	Gly pH 5.7	15.594*	0.480025	4.25018	4.25018	0.00527278	1	3.64078	-11.4729	27.5467	12.433
			Pyr pH 5.7	13.797*	0.825674	4.25018	4.25018	0.0164548	1	1.84408	-11.1273	25.75	12.7786
			Pyr pH 7.0	20.111*	0.685933	4.25018	4.25018	0.000259607	1	8.15774	-11.267	32.0636	12.6389
		Pyr pH 5.7	Gly pH 5.7	1.7967	-0.345649	4.25018	4.25018	1	1	-10.1563	-12.2986	13.7497	11.6073
			Gly pH 7.0	-13.797*	-0.825674	4.25018	4.25018	0.0164548	1	-25.75	-12.7786	-1.84408	11.1273
			Pyr pH 7.0	6.31366	-0.13974	4.25018	4.25018	0.883176	1	-5.6393	-12.0927	18.2666	11.8132
		Pyr pH 7.0	Gly pH 5.7	-4.51696	-0.205908	4.25018	4.25018	1	1	-16.4699	-12.1589	7.43599	11.747
			Gly pH 7.0	-20.111*	-0.685933	4.25018	4.25018	0.000259607	1	-32.0636	-12.6389	-8.15774	11.267
			Pyr pH 5.7	-6.31366	0.13974	4.25018	4.25018	0.883176	1	-18.2666	-11.8132	5.6393	12.0927
3-phosphoglycerate	Day 6	Gly pH 5.7	Gly pH 7.0	-0.0269859	-.207*	0.0659615	0.0659615	1	0.0222485	-0.212492	-0.392026	0.158521	-0.0210127
			Pyr pH 5.7	-0.00292065	0.0200118	0.0659615	0.0659615	1	1	-0.188427	-0.165495	0.182586	0.205518
			Pyr pH 7.0	-0.0207299	-0.0870476	0.0659615	0.0659615	1	1	-0.206236	-0.272554	0.164777	0.098459
		Gly pH 7.0	Gly pH 5.7	0.0269859	.207*	0.0659615	0.0659615	1	0.0222485	-0.158521	0.0210127	0.212492	0.392026
			Pyr pH 5.7	0.0240652	.227*	0.0659615	0.0659615	1	0.00997588	-0.161441	0.0410245	0.209572	0.412038
			Pyr pH 7.0	0.00625602	0.119472	0.0659615	0.0659615	1	0.477008	-0.17925	-0.0660348	0.191763	0.304978
		Pyr pH 5.7	Gly pH 5.7	0.00292065	-0.0200118	0.0659615	0.0659615	1	1	-0.182586	-0.205518	0.188427	0.165495
			Gly pH 7.0	-0.0240652	-.227*	0.0659615	0.0659615	1	0.00997588	-0.209572	-0.412038	0.161441	-0.0410245
			Pyr pH 7.0	-0.0178092	-0.107059	0.0659615	0.0659615	1	0.686335	-0.203316	-0.292566	0.167697	0.0784472
		Pyr pH 7.0	Gly pH 5.7	0.0207299	0.0870476	0.0659615	0.0659615	1	1	-0.164777	-0.098459	0.206236	0.272554
			Gly pH 7.0	-0.00625602	-0.119472	0.0659615	0.0659615	1	0.477008	-0.191763	-0.304978	0.17925	0.0660348
			Pyr pH 5.7	0.0178092	0.107059	0.0659615	0.0659615	1	0.686335	-0.167697	-0.0784472	0.203316	0.292566
Acetyl-CoA	Day 6	Gly pH 5.7	Gly pH 7.0	0.136635	-0.317274	0.187835	0.187835	1	0.605525	-0.391621	-0.84553	0.664891	0.210982
			Pyr pH 5.7	-.687*	-.941*	0.187835	0.187835	0.00544398	0.000115202	-1.21523	-1.46965	-0.158715	-0.413139
			Pyr pH 7.0	-.636*	-0.516032	0.187835	0.187835	0.0113555	0.0587198	-1.16426	-1.04429	-0.107747	0.0122239
		Gly pH 7.0	Gly pH 5.7	-0.136635	0.317274	0.187835	0.187835	1	0.605525	-0.664891	-0.210982	0.391621	0.84553
			Pyr pH 5.7	-.824*	-.624*	0.187835	0.187835	0.000705104	0.0134409	-1.35186	-1.15238	-0.29535	-0.0958656
			Pyr pH 7.0	-.773*	-0.198759	0.187835	0.187835	0.00152646	1	-1.30089	-0.727015	-0.244382	0.329498
		Pyr pH 5.7	Gly pH 5.7	.687*	.941*	0.187835	0.187835	0.00544398	0.000115202	0.158715	0.413139	1.21523	1.46965
			Gly pH 7.0	.824*	.624*	0.187835	0.187835	0.000705104	0.0134409	0.29535	0.0958656	1.35186	1.15238
			Pyr pH 7.0	0.0509682	0.425363	0.187835	0.187835	1	0.182698	-0.477288	-0.102893	0.579224	0.953619
		Pyr pH 7.0	Gly pH 5.7	.636*	0.516032	0.187835	0.187835	0.0113555	0.0587198	0.107747	-0.0122239	1.16426	1.04429
			Gly pH 7.0	.773*	0.198759	0.187835	0.187835	0.00152646	1	0.244382	-0.329498	1.30089	0.727015
			Pyr pH 5.7	-0.0509682	-0.425363	0.187835	0.187835	1	0.182698	-0.579224	-0.953619	0.477288	0.102893
Alpha-ketoglutarate	Day 6	Gly pH 5.7	Gly pH 7.0	-0.336813	-0.285164	0.461672	0.461672	1	1	-1.63519	-1.58354	0.961567	1.01322
			Pyr pH 5.7	-2.313*	-2.148*	0.461672	0.461672	0.000116037	0.000325922	-3.61105	-3.44655	-1.01429	-0.849794
			Pyr pH 7.0	-0.54714	-1.405*	0.461672	0.461672	1	0.0278378	-1.84552	-2.70377	0.75124	-0.10701
		Gly pH 7.0	Gly pH 5.7	0.336813	0.285164	0.461672	0.461672	1	1	-0.961567	-1.01322	1.63519	1.58354
			Pyr pH 5.7	-1.976*	-1.863*	0.461672	0.461672	0.000951638	0.00190248	-3.27424	-3.16139	-0.677479	-0.56463
			Pyr pH 7.0	-0.210328	-1.12023	0.461672	0.461672	1	0.126354	-1.50871	-2.41861	1.08805	0.178153
		Pyr pH 5.7	Gly pH 5.7	2.313*	2.148*	0.461672	0.461672	0.000116037	0.000325922	1.01429	0.849794	3.61105	3.44655
			Gly pH 7.0	1.976*	1.863*	0.461672	0.461672	0.000951638	0.00190248	0.677479	0.56463	3.27424	3.16139
			Pyr pH 7.0	1.766*	0.742784	0.461672	0.461672	0.00343424	0.704767	0.467152	-0.555596	3.06391	2.04116
		Pyr pH 7.0	Gly pH 5.7	0.54714	1.405*	0.461672	0.461672	1	0.0278378	-0.75124	0.10701	1.84552	2.70377
			Gly pH 7.0	0.210328	1.12023	0.461672	0.461672	1	0.126354	-1.08805	-0.178153	1.50871	2.41861
			Pyr pH 5.7	-1.766*	-0.742784	0.461672	0.461672	0.00343424	0.704767	-3.06391	-2.04116	-0.467152	0.555596
Citrate	Day 6	Gly pH 5.7	Gly pH 7.0	0.279266	0.519478	0.435761	0.435761	1	1	-0.946244	-0.706032	1.50478	1.74499
			Pyr pH 5.7	-3.753*	-0.198544	0.435761	0.435761	4.58927e-09	1	-4.97886	-1.42405	-2.52784	1.02697
			Pyr pH 7.0	-2.259*	0.283586	0.435761	0.435761	6.9935e-05	1	-3.48423	-0.941924	-1.03321	1.5091
		Gly pH 7.0	Gly pH 5.7	-0.279266	-0.519478	0.435761	0.435761	1	1	-1.50478	-1.74499	0.946244	0.706032
			Pyr pH 5.7	-4.033*	-0.718023	0.435761	0.435761	8.74824e-10	0.655148	-5.25813	-1.94353	-2.80711	0.507487
			Pyr pH 7.0	-2.538*	-0.235892	0.435761	0.435761	1.0838e-05	1	-3.7635	-1.4614	-1.31248	0.989618
		Pyr pH 5.7	Gly pH 5.7	3.753*	0.198544	0.435761	0.435761	4.58927e-09	1	2.52784	-1.02697	4.97886	1.42405
			Gly pH 7.0	4.033*	0.718023	0.435761	0.435761	8.74824e-10	0.655148	2.80711	-0.507487	5.25813	1.94353
			Pyr pH 7.0	1.495*	0.48213	0.435761	0.435761	0.0100936	1	0.269118	-0.74338	2.72014	1.70764
		Pyr pH 7.0	Gly pH 5.7	2.259*	-0.283586	0.435761	0.435761	6.9935e-05	1	1.03321	-1.5091	3.48423	0.941924
			Gly pH 7.0	2.538*	0.235892	0.435761	0.435761	1.0838e-05	1	1.31248	-0.989618	3.7635	1.4614
			Pyr pH 5.7	-1.495*	-0.48213	0.435761	0.435761	0.0100936	1	-2.72014	-1.70764	-0.269118	0.74338
Glutamate	Day 6	Gly pH 5.7	Gly pH 7.0	-.643*	-.512*	0.0566396	0.0566396	5.51273e-12	1.49807e-09	-0.802647	-0.671534	-0.484066	-0.352954
			Pyr pH 5.7	-0.00324123	-0.0666988	0.0566396	0.0566396	1	1	-0.162531	-0.225989	0.156049	0.0925912
			Pyr pH 7.0	-.706*	-.904*	0.0566396	0.0566396	4.74622e-13	5.19309e-16	-0.865596	-1.06295	-0.547016	-0.744374
		Gly pH 7.0	Gly pH 5.7	.643*	.512*	0.0566396	0.0566396	5.51273e-12	1.49807e-09	0.484066	0.352954	0.802647	0.671534
			Pyr pH 5.7	.640*	.446*	0.0566396	0.0566396	6.28e-12	3.38495e-08	0.480825	0.286255	0.799405	0.604835
			Pyr pH 7.0	-0.0629495	-.391*	0.0566396	0.0566396	1	4.8007e-07	-0.22224	-0.55071	0.0963405	-0.23213
		Pyr pH 5.7	Gly pH 5.7	0.00324123	0.0666988	0.0566396	0.0566396	1	1	-0.156049	-0.0925912	0.162531	0.225989
			Gly pH 7.0	-.640*	-.446*	0.0566396	0.0566396	6.28e-12	3.38495e-08	-0.799405	-0.604835	-0.480825	-0.286255
			Pyr pH 7.0	-.703*	-.837*	0.0566396	0.0566396	5.36583e-13	4.54258e-15	-0.862355	-0.996256	-0.543775	-0.677676
		Pyr pH 7.0	Gly pH 5.7	.706*	.904*	0.0566396	0.0566396	4.74622e-13	5.19309e-16	0.547016	0.744374	0.865596	1.06295
			Gly pH 7.0	0.0629495	.391*	0.0566396	0.0566396	1	4.8007e-07	-0.0963405	0.23213	0.22224	0.55071
			Pyr pH 5.7	.703*	.837*	0.0566396	0.0566396	5.36583e-13	4.54258e-15	0.543775	0.677676	0.862355	0.996256
Glyceraldehyde-3-Phosphate	Day 6	Gly pH 5.7	Gly pH 7.0	-0.610934	-0.502191	0.645307	0.645307	1	1	-2.42576	-2.31702	1.20389	1.31263
			Pyr pH 5.7	1.29853	0.983796	0.645307	0.645307	0.316035	0.823186	-0.516292	-0.83103	3.11336	2.79862
			Pyr pH 7.0	-0.350877	2.441*	0.645307	0.645307	1	0.00386083	-2.1657	0.625725	1.46395	4.25538
		Gly pH 7.0	Gly pH 5.7	0.610934	0.502191	0.645307	0.645307	1	1	-1.20389	-1.31263	2.42576	2.31702
			Pyr pH 5.7	1.909*	1.48599	0.645307	0.645307	0.0345966	0.167669	0.0946418	-0.328839	3.72429	3.30081
			Pyr pH 7.0	0.260058	2.943*	0.645307	0.645307	1	0.000425961	-1.55477	1.12792	2.07488	4.75757
		Pyr pH 5.7	Gly pH 5.7	-1.29853	-0.983796	0.645307	0.645307	0.316035	0.823186	-3.11336	-2.79862	0.516292	0.83103
			Gly pH 7.0	-1.909*	-1.48599	0.645307	0.645307	0.0345966	0.167669	-3.72429	-3.30081	-0.0946418	0.328839
			Pyr pH 7.0	-1.64941	1.45676	0.645307	0.645307	0.0932313	0.185622	-3.46424	-0.358071	0.165416	3.27158
		Pyr pH 7.0	Gly pH 5.7	0.350877	-2.441*	0.645307	0.645307	1	0.00386083	-1.46395	-4.25538	2.1657	-0.625725
			Gly pH 7.0	-0.260058	-2.943*	0.645307	0.645307	1	0.000425961	-2.07488	-4.75757	1.55477	-1.12792
			Pyr pH 5.7	1.64941	-1.45676	0.645307	0.645307	0.0932313	0.185622	-0.165416	-3.27158	3.46424	0.358071
Glycerol-3-Phosphate	Day 6	Gly pH 5.7	Gly pH 7.0	-0.0160754	0.07256	0.0361064	0.0361064	1	0.317804	-0.117619	-0.0289835	0.0854681	0.174103
			Pyr pH 5.7	.415*	.496*	0.0361064	0.0361064	4.1462e-12	3.35539e-14	0.31312	0.394934	0.516207	0.598021
			Pyr pH 7.0	.421*	.509*	0.0361064	0.0361064	2.75828e-12	1.70825e-14	0.319669	0.407229	0.522756	0.610316
		Gly pH 7.0	Gly pH 5.7	0.0160754	-0.07256	0.0361064	0.0361064	1	0.317804	-0.0854681	-0.174103	0.117619	0.0289835
			Pyr pH 5.7	.431*	.424*	0.0361064	0.0361064	1.53551e-12	2.33368e-12	0.329195	0.322374	0.532282	0.525461
			Pyr pH 7.0	.437*	.436*	0.0361064	0.0361064	1.03147e-12	1.10081e-12	0.335744	0.334669	0.538831	0.537756
		Pyr pH 5.7	Gly pH 5.7	-.415*	-.496*	0.0361064	0.0361064	4.1462e-12	3.35539e-14	-0.516207	-0.598021	-0.31312	-0.394934
			Gly pH 7.0	-.431*	-.424*	0.0361064	0.0361064	1.53551e-12	2.33368e-12	-0.532282	-0.525461	-0.329195	-0.322374
			Pyr pH 7.0	0.00654923	0.0122954	0.0361064	0.0361064	1	1	-0.0949942	-0.089248	0.108093	0.113839
		Pyr pH 7.0	Gly pH 5.7	-.421*	-.509*	0.0361064	0.0361064	2.75828e-12	1.70825e-14	-0.522756	-0.610316	-0.319669	-0.407229
			Gly pH 7.0	-.437*	-.436*	0.0361064	0.0361064	1.03147e-12	1.10081e-12	-0.538831	-0.537756	-0.335744	-0.334669
			Pyr pH 5.7	-0.00654923	-0.0122954	0.0361064	0.0361064	1	1	-0.108093	-0.113839	0.0949942	0.089248
Malate	Day 6	Gly pH 5.7	Gly pH 7.0	0.0133478	0.286842	0.438623	0.438623	1	1	-1.22021	-0.946716	1.24691	1.5204
			Pyr pH 5.7	-2.902*	-1.272*	0.438623	0.438623	1.1093e-06	0.0400535	-4.13535	-2.50603	-1.66824	-0.0389135
			Pyr pH 7.0	-0.200138	-0.264142	0.438623	0.438623	1	1	-1.4337	-1.4977	1.03342	0.969416
		Gly pH 7.0	Gly pH 5.7	-0.0133478	-0.286842	0.438623	0.438623	1	1	-1.24691	-1.5204	1.22021	0.946716
			Pyr pH 5.7	-2.915*	-1.559*	0.438623	0.438623	1.01712e-06	0.00719817	-4.1487	-2.79287	-1.68159	-0.325755
			Pyr pH 7.0	-0.213486	-0.550983	0.438623	0.438623	1	1	-1.44704	-1.78454	1.02007	0.682574
		Pyr pH 5.7	Gly pH 5.7	2.902*	1.272*	0.438623	0.438623	1.1093e-06	0.0400535	1.66824	0.0389135	4.13535	2.50603
			Gly pH 7.0	2.915*	1.559*	0.438623	0.438623	1.01712e-06	0.00719817	1.68159	0.325755	4.1487	2.79287
			Pyr pH 7.0	2.702*	1.00833	0.438623	0.438623	4.10847e-06	0.169152	1.4681	-0.225228	3.93522	2.24189
		Pyr pH 7.0	Gly pH 5.7	0.200138	0.264142	0.438623	0.438623	1	1	-1.03342	-0.969416	1.4337	1.4977
			Gly pH 7.0	0.213486	0.550983	0.438623	0.438623	1	1	-1.02007	-0.682574	1.44704	1.78454
			Pyr pH 5.7	-2.702*	-1.00833	0.438623	0.438623	4.10847e-06	0.169152	-3.93522	-2.24189	-1.4681	0.225228
Phosphoenolpyruvate	Day 6	Gly pH 5.7	Gly pH 7.0	-9.3952e-06	-0.383081	0.368426	0.368426	1	1	-1.03615	-1.41922	1.03613	0.65306
			Pyr pH 5.7	-0.349598	-1.192*	0.368426	0.368426	1	0.0169711	-1.38574	-2.22781	0.686544	-0.15553
			Pyr pH 7.0	-0.561126	-0.901204	0.368426	0.368426	0.825433	0.120724	-1.59727	-1.93735	0.475015	0.134937
		Gly pH 7.0	Gly pH 5.7	9.3952e-06	0.383081	0.368426	0.368426	1	1	-1.03613	-0.65306	1.03615	1.41922
			Pyr pH 5.7	-0.349588	-0.80859	0.368426	0.368426	1	0.213342	-1.38573	-1.84473	0.686553	0.227551
			Pyr pH 7.0	-0.561117	-0.518123	0.368426	0.368426	0.825471	1	-1.59726	-1.55426	0.475025	0.518018
		Pyr pH 5.7	Gly pH 5.7	0.349598	1.192*	0.368426	0.368426	1	0.0169711	-0.686544	0.15553	1.38574	2.22781
			Gly pH 7.0	0.349588	0.80859	0.368426	0.368426	1	0.213342	-0.686553	-0.227551	1.38573	1.84473
			Pyr pH 7.0	-0.211529	0.290467	0.368426	0.368426	1	1	-1.24767	-0.745675	0.824613	1.32661
		Pyr pH 7.0	Gly pH 5.7	0.561126	0.901204	0.368426	0.368426	0.825433	0.120724	-0.475015	-0.134937	1.59727	1.93735
			Gly pH 7.0	0.561117	0.518123	0.368426	0.368426	0.825471	1	-0.475025	-0.518018	1.59726	1.55426
			Pyr pH 5.7	0.211529	-0.290467	0.368426	0.368426	1	1	-0.824613	-1.32661	1.24767	0.745675
Propionyl-CoA	Day 6	Gly pH 5.7	Gly pH 7.0	-0.156262	-0.267607	0.112849	0.112849	1	0.143451	-0.473633	-0.584977	0.161108	0.0497638
			Pyr pH 5.7	0.288432	0.203171	0.112849	0.112849	0.093253	0.487408	-0.0289384	-0.1142	0.605802	0.520541
			Pyr pH 7.0	0.253734	-0.165132	0.112849	0.112849	0.189397	0.918842	-0.0636362	-0.482502	0.571105	0.152239
		Gly pH 7.0	Gly pH 5.7	0.156262	0.267607	0.112849	0.112849	1	0.143451	-0.161108	-0.0497638	0.473633	0.584977
			Pyr pH 5.7	.445*	.471*	0.112849	0.112849	0.00248229	0.00129394	0.127324	0.153407	0.762065	0.788148
			Pyr pH 7.0	.410*	0.102475	0.112849	0.112849	0.00581677	1	0.0926262	-0.214896	0.727367	0.419845
		Pyr pH 5.7	Gly pH 5.7	-0.288432	-0.203171	0.112849	0.112849	0.093253	0.487408	-0.605802	-0.520541	0.0289384	0.1142
			Gly pH 7.0	-.445*	-.471*	0.112849	0.112849	0.00248229	0.00129394	-0.762065	-0.788148	-0.127324	-0.153407
			Pyr pH 7.0	-0.0346978	-.368*	0.112849	0.112849	1	0.0157152	-0.352068	-0.685673	0.282673	-0.0509321
		Pyr pH 7.0	Gly pH 5.7	-0.253734	0.165132	0.112849	0.112849	0.189397	0.918842	-0.571105	-0.152239	0.0636362	0.482502
			Gly pH 7.0	-.410*	-0.102475	0.112849	0.112849	0.00581677	1	-0.727367	-0.419845	-0.0926262	0.214896
			Pyr pH 5.7	0.0346978	.368*	0.112849	0.112849	1	0.0157152	-0.282673	0.0509321	0.352068	0.685673
Succinate	Day 6	Gly pH 5.7	Gly pH 7.0	-0.258183	-0.0937363	0.135958	0.135958	0.399675	1	-0.640542	-0.476096	0.124176	0.288623
			Pyr pH 5.7	-.796*	-0.233705	0.135958	0.135958	9.84807e-06	0.571701	-1.1787	-0.616064	-0.413982	0.148654
			Pyr pH 7.0	-0.0819749	-0.0879469	0.135958	0.135958	1	1	-0.464334	-0.470306	0.300384	0.294412
		Gly pH 7.0	Gly pH 5.7	0.258183	0.0937363	0.135958	0.135958	0.399675	1	-0.124176	-0.288623	0.640542	0.476096
			Pyr pH 5.7	-.538*	-0.139969	0.135958	0.135958	0.00236238	1	-0.920518	-0.522328	-0.155799	0.24239
			Pyr pH 7.0	0.176208	0.00578937	0.135958	0.135958	1	1	-0.206151	-0.37657	0.558567	0.388149
		Pyr pH 5.7	Gly pH 5.7	.796*	0.233705	0.135958	0.135958	9.84807e-06	0.571701	0.413982	-0.148654	1.1787	0.616064
			Gly pH 7.0	.538*	0.139969	0.135958	0.135958	0.00236238	1	0.155799	-0.24239	0.920518	0.522328
			Pyr pH 7.0	.714*	0.145758	0.135958	0.135958	5.68859e-05	1	0.332007	-0.236601	1.09673	0.528117
		Pyr pH 7.0	Gly pH 5.7	0.0819749	0.0879469	0.135958	0.135958	1	1	-0.300384	-0.294412	0.464334	0.470306
			Gly pH 7.0	-0.176208	-0.00578937	0.135958	0.135958	1	1	-0.558567	-0.388149	0.206151	0.37657
			Pyr pH 5.7	-.714*	-0.145758	0.135958	0.135958	5.68859e-05	1	-1.09673	-0.528117	-0.332007	0.236601
Succinyl-CoA	Day 6	Gly pH 5.7	Gly pH 7.0	-0.0929851	-.535*	0.091894	0.091894	1	1.09262e-05	-0.351423	-0.793396	0.165452	-0.276521
			Pyr pH 5.7	0.171851	0.0447367	0.091894	0.091894	0.423849	1	-0.0865861	-0.213701	0.430289	0.303174
			Pyr pH 7.0	0.136749	-.313*	0.091894	0.091894	0.87905	0.0107676	-0.121688	-0.571413	0.395187	-0.0545379
		Gly pH 7.0	Gly pH 5.7	0.0929851	.535*	0.091894	0.091894	1	1.09262e-05	-0.165452	0.276521	0.351423	0.793396
			Pyr pH 5.7	.265*	.580*	0.091894	0.091894	0.0420215	2.67561e-06	0.00639896	0.321258	0.523274	0.838133
			Pyr pH 7.0	0.229734	0.221983	0.091894	0.091894	0.106427	0.129555	-0.028703	-0.0364543	0.488172	0.480421
		Pyr pH 5.7	Gly pH 5.7	-0.171851	-0.0447367	0.091894	0.091894	0.423849	1	-0.430289	-0.303174	0.0865861	0.213701
			Gly pH 7.0	-.265*	-.580*	0.091894	0.091894	0.0420215	2.67561e-06	-0.523274	-0.838133	-0.00639896	-0.321258
			Pyr pH 7.0	-0.035102	-.358*	0.091894	0.091894	1	0.00283832	-0.293539	-0.616149	0.223335	-0.0992746
		Pyr pH 7.0	Gly pH 5.7	-0.136749	.313*	0.091894	0.091894	0.87905	0.0107676	-0.395187	0.0545379	0.121688	0.571413
			Gly pH 7.0	-0.229734	-0.221983	0.091894	0.091894	0.106427	0.129555	-0.488172	-0.480421	0.028703	0.0364543
			Pyr pH 5.7	0.035102	.358*	0.091894	0.091894	1	0.00283832	-0.223335	0.0992746	0.293539	0.616149
Based on estimated marginal means
*. The mean difference is significant at the .05 level.
b. Adjustment for multiple comparisons: Bonferroni.

## Sheet: icl12D6Strain
Pairwise Comparisons
Dependent Variable				Mean Difference (I-J)				Sig.b				95% Confidence Interval for Differenceb
												Lower Bound				Upper Bound
				Treatment				Treatment				Treatment				Treatment
				Gly pH 5.7	Gly pH 7.0	Pyr pH 5.7	Pyr pH 7.0	Gly pH 5.7	Gly pH 7.0	Pyr pH 5.7	Pyr pH 7.0	Gly pH 5.7	Gly pH 7.0	Pyr pH 5.7	Pyr pH 7.0	Gly pH 5.7	Gly pH 7.0	Pyr pH 5.7	Pyr pH 7.0
2-Methylcitrate	Day 6	WT	∆icl1/2	-23.653*	-38.767*	-25.796*	-19.342*	3.83426e-06	2.04697e-10	8.88154e-07	7.29101e-05	-32.3108	-47.4245	-34.4531	-27.9997	-14.9961	-30.1099	-17.1385	-10.6851
3-phosphoglycerate	Day 6	WT	∆icl1/2	0.0520154	.232*	0.029083	0.118333	0.436166	0.00135422	0.662244	0.0822722	-0.0823439	0.0971895	-0.105276	-0.0160262	0.186375	0.365908	0.163442	0.252692
Acetyl-CoA	Day 6	WT	∆icl1/2	-0.324249	0.12966	-0.0698249	-.444*	0.0939481	0.494992	0.71254	0.0242622	-0.706856	-0.252947	-0.452432	-0.826827	0.0583582	0.512267	0.312782	-0.0616129
Alpha-ketoglutarate	Day 6	WT	∆icl1/2	-0.132864	-0.184514	-0.297362	0.725386	0.775363	0.692059	0.524102	0.125969	-1.07326	-1.12491	-1.23776	-0.215009	0.807531	0.755881	0.643033	1.66578
Citrate	Day 6	WT	∆icl1/2	-0.0668206	-0.307033	-3.622*	-2.609*	0.879091	0.486162	1.70258e-09	1.12534e-06	-0.954437	-1.19465	-4.50924	-3.49675	0.820796	0.580584	-2.73401	-1.72151
Glutamate	Day 6	WT	∆icl1/2	0.0219611	-0.109151	0.0854187	.219*	0.70078	0.0628835	0.141337	0.000500837	-0.09341	-0.224522	-0.0299524	0.103949	0.137332	0.00622005	0.20079	0.334691
Glyceraldehyde-3-Phosphate	Day 6	WT	∆icl1/2	0.776095	0.667352	1.09083	-2.015*	0.237926	0.308813	0.10067	0.00378437	-0.538353	-0.647096	-0.223615	-3.32978	2.09054	1.9818	2.40528	-0.700884
Glycerol-3-Phosphate	Day 6	WT	∆icl1/2	.081*	-0.00812957	-0.00130813	-0.00705434	0.0329111	0.823289	0.971324	0.846333	0.00695955	-0.0816758	-0.0748544	-0.0806006	0.154052	0.0654167	0.0722381	0.0664919
Malate	Day 6	WT	∆icl1/2	0.146441	-0.127053	-1.483*	0.210445	0.740659	0.773942	0.00191905	0.634643	-0.747004	-1.0205	-2.37633	-0.683	1.03989	0.766392	-0.58944	1.10389
Phosphoenolpyruvate	Day 6	WT	∆icl1/2	1.425*	1.808*	2.267*	1.765*	0.000507117	2.59988e-05	6.96899e-07	3.64688e-05	0.674512	1.05758	1.51659	1.01459	2.17543	2.5585	3.0175	2.51551
Propionyl-CoA	Day 6	WT	∆icl1/2	-0.212003	-0.100659	-0.126742	0.206863	0.0694298	0.379065	0.269748	0.0761063	-0.441869	-0.330525	-0.356608	-0.023003	0.0178632	0.129207	0.103124	0.436729
Succinate	Day 6	WT	∆icl1/2	-0.0100143	-0.174461	-.573*	-0.00404217	0.941742	0.208637	0.000192373	0.976466	-0.286951	-0.451397	-0.849587	-0.280979	0.266922	0.102476	-0.295714	0.272894
Succinyl-CoA	Day 6	WT	∆icl1/2	-.205*	.237*	-0.0782619	.244*	0.0325299	0.0148633	0.400735	0.0121368	-0.392558	0.049415	-0.265444	0.0571663	-0.0181946	0.423779	0.10892	0.43153
Based on estimated marginal means
*. The mean difference is significant at the .05 level.
b. Adjustment for multiple comparisons: Bonferroni.

## Sheet: pckAD3Treatment
Pairwise Comparisons
Dependent Variable				Mean Difference (I-J)		Sig.b		95% Confidence Interval for Differenceb
								Lower Bound		Upper Bound
				Population		Population		Population		Population
		Condition 1	Condition 2	∆pckA	WT	∆pckA	WT	∆pckA	WT	∆pckA	WT
2-Methylcitrate	Day 3	Gly pH 5.7	Gly pH 7.0	-0.636258	-0.487244	0.757001	1	-1.77572	-1.62671	0.503207	0.652222
			Pyr pH 5.7	-0.617713	-0.731352	0.823104	0.482889	-1.75718	-1.87082	0.521753	0.408113
			Pyr pH 7.0	-1.458*	-1.781*	0.00641109	0.000683567	-2.59707	-2.9204	-0.318135	-0.641469
		Gly pH 7.0	Pyr pH 5.7	0.0185454	-0.244109	1	1	-1.12092	-1.38357	1.15801	0.895357
			Pyr pH 7.0	-0.821342	-1.294*	0.306257	0.0189233	-1.96081	-2.43316	0.318124	-0.154225
		Pyr pH 5.7	Pyr pH 7.0	-0.839888	-1.04958	0.277869	0.0858729	-1.97935	-2.18905	0.299578	0.0898836
3-phosphoglycerate	Day 3	Gly pH 5.7	Gly pH 7.0	0.793323	0.296798	0.568595	1	-0.502491	-0.999016	2.08914	1.59261
			Pyr pH 5.7	0.135269	0.536568	1	1	-1.16054	-0.759245	1.43108	1.83238
			Pyr pH 7.0	0.578363	0.640492	1	1	-0.717451	-0.655322	1.87418	1.93631
		Gly pH 7.0	Pyr pH 5.7	-0.658054	0.239771	0.977544	1	-1.95387	-1.05604	0.63776	1.53558
			Pyr pH 7.0	-0.21496	0.343694	1	1	-1.51077	-0.95212	1.08085	1.63951
		Pyr pH 5.7	Pyr pH 7.0	0.443094	0.103923	1	1	-0.85272	-1.19189	1.73891	1.39974
Acetyl-CoA	Day 3	Gly pH 5.7	Gly pH 7.0	-0.0107006	0.574725	1	0.473752	-0.901397	-0.315972	0.879996	1.46542
			Pyr pH 5.7	-0.0933967	1.026*	1	0.0167656	-0.984093	0.135164	0.7973	1.91656
			Pyr pH 7.0	-0.0917866	1.387*	1	0.000716154	-0.982483	0.496272	0.79891	2.27767
		Gly pH 7.0	Pyr pH 5.7	-0.0826961	0.451137	1	0.983981	-0.973393	-0.43956	0.808001	1.34183
			Pyr pH 7.0	-0.081086	0.812244	1	0.0913386	-0.971783	-0.0784526	0.809611	1.70294
		Pyr pH 5.7	Pyr pH 7.0	0.00161002	0.361108	1	1	-0.889087	-0.529589	0.892307	1.2518
Alpha-ketoglutarate	Day 3	Gly pH 5.7	Gly pH 7.0	0.319355	1.033*	1	0.0075948	-0.50207	0.211152	1.14078	1.854
			Pyr pH 5.7	-0.360978	.835*	1	0.044596	-1.1824	0.0134061	0.460447	1.65626
			Pyr pH 7.0	-0.0547065	1.821*	1	3.29477e-06	-0.876131	0.99997	0.766718	2.64282
		Gly pH 7.0	Pyr pH 5.7	-0.680333	-0.197746	0.157898	1	-1.50176	-1.01917	0.141091	0.623679
			Pyr pH 7.0	-0.374062	0.788818	1	0.0658078	-1.19549	-0.0326069	0.447363	1.61024
		Pyr pH 5.7	Pyr pH 7.0	0.306272	.987*	1	0.0116083	-0.515153	0.165139	1.1277	1.80799
Citrate	Day 3	Gly pH 5.7	Gly pH 7.0	0.0972816	0.599254	1	0.313101	-0.738395	-0.236422	0.932958	1.43493
			Pyr pH 5.7	-0.295384	0.615184	1	0.279439	-1.13106	-0.220492	0.540292	1.45086
			Pyr pH 7.0	-0.358259	.852*	1	0.0436779	-1.19394	0.016109	0.477417	1.68746
		Gly pH 7.0	Pyr pH 5.7	-0.392666	0.0159299	1	1	-1.22834	-0.819746	0.44301	0.851606
			Pyr pH 7.0	-0.455541	0.252531	0.810543	1	-1.29122	-0.583145	0.380135	1.08821
		Pyr pH 5.7	Pyr pH 7.0	-0.062875	0.236601	1	1	-0.898551	-0.599075	0.772801	1.07228
Glutamate	Day 3	Gly pH 5.7	Gly pH 7.0	-0.451162	0.0894774	0.573217	1	-1.18988	-0.649245	0.287561	0.8282
			Pyr pH 5.7	-0.0692603	0.6304	1	0.134332	-0.807983	-0.108322	0.669462	1.36912
			Pyr pH 7.0	-0.62567	0.69547	0.140012	0.074846	-1.36439	-0.0432524	0.113052	1.43419
		Gly pH 7.0	Pyr pH 5.7	0.381901	0.540923	0.934254	0.286072	-0.356821	-0.1978	1.12062	1.27965
			Pyr pH 7.0	-0.174509	0.605993	1	0.166057	-0.913231	-0.13273	0.564214	1.34472
		Pyr pH 5.7	Pyr pH 7.0	-0.55641	0.0650697	0.252069	1	-1.29513	-0.673653	0.182313	0.803792
Glyceraldehyde-3-Phosphate	Day 3	Gly pH 5.7	Gly pH 7.0	0.220768	.884*	1	0.0358633	-0.623259	0.0397593	1.0648	1.72781
			Pyr pH 5.7	0.121091	0.780624	1	0.0837252	-0.722935	-0.0634029	0.965118	1.62465
			Pyr pH 7.0	-0.211994	1.271*	1	0.00108402	-1.05602	0.426677	0.632033	2.11473
		Gly pH 7.0	Pyr pH 5.7	-0.0996767	-0.103162	1	1	-0.943704	-0.947189	0.74435	0.740865
			Pyr pH 7.0	-0.432762	0.386918	0.954136	1	-1.27679	-0.457109	0.411265	1.23094
		Pyr pH 5.7	Pyr pH 7.0	-0.333085	0.49008	1	0.673665	-1.17711	-0.353947	0.510942	1.33411
Glycerol-3-Phosphate	Day 3	Gly pH 5.7	Gly pH 7.0	-0.182899	0.173816	1	1	-0.795986	-0.43927	0.430188	0.786903
			Pyr pH 5.7	0.350857	1.162*	0.704044	4.54209e-05	-0.262229	0.549201	0.963944	1.77537
			Pyr pH 7.0	0.244466	1.056*	1	0.000187195	-0.368621	0.443035	0.857552	1.66921
		Gly pH 7.0	Pyr pH 5.7	0.533756	.988*	0.120066	0.000458958	-0.0793302	0.375385	1.14684	1.60156
			Pyr pH 7.0	0.427365	.882*	0.352223	0.00183955	-0.185722	0.269218	1.04045	1.49539
		Pyr pH 5.7	Pyr pH 7.0	-0.106392	-0.106167	1	1	-0.719478	-0.719253	0.506695	0.50692
Malate	Day 3	Gly pH 5.7	Gly pH 7.0	0.114726	0.109666	1	1	-2.94514	-2.9502	3.17459	3.16953
			Pyr pH 5.7	-1.86547	-2.79324	0.576579	0.0907628	-4.92533	-5.85311	1.1944	0.266623
			Pyr pH 7.0	-2.43721	-6.082*	0.192968	2.14259e-05	-5.49707	-9.14157	0.622658	-3.02184
		Gly pH 7.0	Pyr pH 5.7	-1.98019	-2.90291	0.468739	0.0712398	-5.04006	-5.96277	1.07967	0.156956
			Pyr pH 7.0	-2.55193	-6.191*	0.152182	1.59823e-05	-5.6118	-9.25124	0.507932	-3.13151
		Pyr pH 5.7	Pyr pH 7.0	-0.57174	-3.288*	1	0.0294293	-3.6316	-6.34833	2.48812	-0.228601
Phosphoenolpyruvate	Day 3	Gly pH 5.7	Gly pH 7.0	0.722781	0.227456	0.870279	1	-0.638061	-1.13339	2.08362	1.5883
			Pyr pH 5.7	1.26302	1.26973	0.0819191	0.0792327	-0.0978249	-0.0911099	2.62386	2.63057
			Pyr pH 7.0	0.788625	0.988704	0.677713	0.295994	-0.572217	-0.372138	2.14947	2.34955
		Gly pH 7.0	Pyr pH 5.7	0.540236	1.04228	1	0.233259	-0.820606	-0.318566	1.90108	2.40312
			Pyr pH 7.0	0.0658441	0.761248	1	0.75304	-1.295	-0.599594	1.42669	2.12209
		Pyr pH 5.7	Pyr pH 7.0	-0.474392	-0.281028	1	1	-1.83523	-1.64187	0.88645	1.07981
Propionyl-CoA	Day 3	Gly pH 5.7	Gly pH 7.0	-0.399863	0.365205	1	1	-1.3249	-0.559831	0.525174	1.29024
			Pyr pH 5.7	-0.446675	0.218051	1	1	-1.37171	-0.706985	0.478361	1.14309
			Pyr pH 7.0	-1.277*	0.570901	0.00292501	0.55345	-2.20186	-0.354135	-0.351791	1.49594
		Gly pH 7.0	Pyr pH 5.7	-0.0468126	-0.147153	1	1	-0.971849	-1.07219	0.878224	0.777883
			Pyr pH 7.0	-0.876964	0.205696	0.071567	1	-1.802	-0.71934	0.0480717	1.13073
		Pyr pH 5.7	Pyr pH 7.0	-0.830152	0.35285	0.100605	1	-1.75519	-0.572187	0.0948844	1.27789
Succinate	Day 3	Gly pH 5.7	Gly pH 7.0	-0.189576	0.10385	1	1	-1.05715	-0.763723	0.677998	0.971424
			Pyr pH 5.7	-0.556539	-0.247381	0.48383	1	-1.42411	-1.11495	0.311034	0.620192
			Pyr pH 7.0	-1.102*	-0.374282	0.00689475	1	-1.96914	-1.24186	-0.233991	0.493291
		Gly pH 7.0	Pyr pH 5.7	-0.366963	-0.351231	1	1	-1.23454	-1.2188	0.50061	0.516342
			Pyr pH 7.0	-.912*	-0.478132	0.0348331	0.785968	-1.77956	-1.34571	-0.0444152	0.389441
		Pyr pH 5.7	Pyr pH 7.0	-0.545025	-0.126901	0.520834	1	-1.4126	-0.994475	0.322548	0.740673
Succinyl-CoA	Day 3	Gly pH 5.7	Gly pH 7.0	-0.580858	0.521399	0.890848	1	-1.68413	-0.581869	0.522409	1.62467
			Pyr pH 5.7	-0.41606	0.299496	1	1	-1.51933	-0.803772	0.687208	1.40276
			Pyr pH 7.0	-1.481*	0.623846	0.0039326	0.729668	-2.58432	-0.479422	-0.37778	1.72711
		Gly pH 7.0	Pyr pH 5.7	0.164799	-0.221903	1	1	-0.938469	-1.32517	1.26807	0.881365
			Pyr pH 7.0	-0.900189	0.102447	0.170752	1	-2.00346	-1.00082	0.203078	1.20572
		Pyr pH 5.7	Pyr pH 7.0	-1.06499	0.32435	0.0635877	1	-2.16826	-0.778918	0.0382795	1.42762
Based on estimated marginal means
*. The mean difference is significant at the .05 level.
b. Adjustment for multiple comparisons: Bonferroni.

## Sheet: pckAD3Strain
Pairwise Comparisons
Dependent Variable				Mean Difference (I-J)				Sig.b				95% Confidence Interval for Differenceb
												Lower Bound				Upper Bound
				Treatment				Treatment				Treatment				Treatment
				Gly pH 5.7	Gly pH 7.0	GP pH 5.7	GP pH 7.0	Gly pH 5.7	Gly pH 7.0	GP pH 5.7	GP pH 7.0	Gly pH 5.7	Gly pH 7.0	GP pH 5.7	GP pH 7.0	Gly pH 5.7	Gly pH 7.0	GP pH 5.7	GP pH 7.0
2-Methylcitrate	Day 3	WT	∆pckA	-0.0434696	-0.192484	0.0701699	0.279864	0.91523	0.63796	0.863595	0.494709	-0.868766	-1.01778	-0.755126	-0.545432	0.781826	0.632812	0.895466	1.10516
3-phosphoglycerate	Day 3	WT	∆pckA	-0.732842	-0.236317	-1.134*	-0.794971	0.121552	0.611554	0.019413	0.0941113	-1.67138	-1.17485	-2.07268	-1.73351	0.205694	0.702219	-0.195605	0.143565
Acetyl-CoA	Day 3	WT	∆pckA	.691*	0.105194	-0.428638	-.788*	0.036677	0.741944	0.185409	0.0182227	0.0455029	-0.539922	-1.07375	-1.43325	1.33574	0.750311	0.216479	-0.143019
Alpha-ketoglutarate	Day 3	WT	∆pckA	.910*	0.196941	-0.285647	-.966*	0.00385272	0.50498	0.33542	0.0023348	0.315218	-0.398004	-0.880591	-1.56088	1.50511	0.791885	0.309297	-0.370995
Citrate	Day 3	WT	∆pckA	1.339*	.837*	0.428433	0.128956	8.29325e-05	0.00823966	0.159068	0.667213	0.733735	0.231762	-0.176834	-0.47631	1.94427	1.44229	1.0337	0.734222
Glutamate	Day 3	WT	∆pckA	.725*	0.184112	0.0250906	-.596*	0.0095046	0.488418	0.924497	0.030049	0.189707	-0.350932	-0.509954	-1.13143	1.2598	0.719157	0.560135	-0.0613446
Glyceraldehyde-3-Phosphate	Day 3	WT	∆pckA	.977*	0.313571	0.317056	-0.506109	0.00268654	0.303928	0.298674	0.10145	0.365274	-0.297744	-0.294258	-1.11742	1.5879	0.924885	0.928371	0.105206
Glycerol-3-Phosphate	Day 3	WT	∆pckA	.843*	.486*	0.0313298	0.0311048	0.000509702	0.0329189	0.886626	0.887435	0.398712	0.0419964	-0.412719	-0.412944	1.28681	0.930093	0.475378	0.475153
Malate	Day 3	WT	∆pckA	0.835626	0.840687	1.7634	4.480*	0.4481	0.445381	0.114884	0.000251316	-1.38058	-1.37552	-0.452807	2.26392	3.05184	3.0569	3.97961	6.69634
Phosphoenolpyruvate	Day 3	WT	∆pckA	-0.961737	-0.466413	-0.968452	-1.162*	0.0554764	0.342325	0.053887	0.0223331	-1.94737	-1.45205	-1.95409	-2.14745	0.0238977	0.519222	0.0171827	-0.176182
Propionyl-CoA	Day 3	WT	∆pckA	0.414371	-0.350696	-0.250355	-1.433*	0.216855	0.29431	0.452144	0.000126946	-0.255617	-1.02068	-0.920344	-2.10334	1.08436	0.319292	0.419633	-0.763368
Succinate	Day 3	WT	∆pckA	.798*	0.504915	0.489183	0.0710585	0.0144008	0.111483	0.122631	0.81929	0.169972	-0.123454	-0.139186	-0.557311	1.42671	1.13328	1.11755	0.699428
Succinyl-CoA	Day 3	WT	∆pckA	0.349536	-0.752721	-0.366019	-1.755*	0.379578	0.0639718	0.357796	9.0822e-05	-0.449542	-1.5518	-1.1651	-2.55444	1.14861	0.0463576	0.433059	-0.956279
Based on estimated marginal means
*. The mean difference is significant at the .05 level.
b. Adjustment for multiple comparisons: Bonferroni.

## Sheet: pckAD6Treatment
Pairwise Comparisons
Dependent Variable				Mean Difference (I-J)		Sig.b		95% Confidence Interval for Differenceb
								Lower Bound		Upper Bound
				Population		Population		Population		Population
		Condition 1	Condition 2	∆pckA	WT	∆pckA	WT	∆pckA	WT	∆pckA	WT
2-Methylcitrate	Day 6	Gly pH 5.7	Gly pH 7.0	-0.486457	-0.211806	1	1	-1.49411	-1.21946	0.521198	0.79585
			Pyr pH 5.7	-0.752855	-2.953*	0.261527	1.23085e-08	-1.76051	-3.96047	0.254801	-1.94516
			Pyr pH 7.0	-1.408*	-1.967*	0.00255362	2.85999e-05	-2.41594	-2.97489	-0.400628	-0.959577
		Gly pH 7.0	Pyr pH 5.7	-0.266397	-2.741*	1	6.11327e-08	-1.27405	-3.74867	0.741258	-1.73336
			Pyr pH 7.0	-0.921826	-1.755*	0.08958	0.000159712	-1.92948	-2.76308	0.0858294	-0.747771
		Pyr pH 5.7	Pyr pH 7.0	-0.655429	0.985585	0.460132	0.0582195	-1.66308	-0.02207	0.352227	1.99324
3-phosphoglycerate	Day 6	Gly pH 5.7	Gly pH 7.0	0.334629	0.192968	1	1	-0.468162	-0.609824	1.13742	0.995759
			Pyr pH 5.7	0.256474	-0.0130083	1	1	-0.546318	-0.8158	1.05927	0.789783
			Pyr pH 7.0	-0.403299	-0.639711	1	0.192545	-1.20609	-1.4425	0.399493	0.16308
		Gly pH 7.0	Pyr pH 5.7	-0.0781555	-0.205976	1	1	-0.880947	-1.00877	0.724636	0.596816
			Pyr pH 7.0	-0.737928	-.833*	0.0869857	0.0384723	-1.54072	-1.63547	0.0648639	-0.0298873
		Pyr pH 5.7	Pyr pH 7.0	-0.659772	-0.626703	0.164458	0.212987	-1.46256	-1.42949	0.143019	0.176089
Acetyl-CoA	Day 6	Gly pH 5.7	Gly pH 7.0	.847*	0.630937	0.0227702	0.159379	0.0840184	-0.132195	1.61028	1.39407
			Pyr pH 5.7	-0.0909339	0.672618	1	0.111859	-0.854066	-0.0905138	0.672198	1.43575
			Pyr pH 7.0	0.637264	0.315001	0.15115	1	-0.125868	-0.448131	1.4004	1.07813
		Gly pH 7.0	Pyr pH 5.7	-.938*	0.0416811	0.00938236	1	-1.70122	-0.721451	-0.174952	0.804813
			Pyr pH 7.0	-0.209887	-0.315936	1	1	-0.973019	-1.07907	0.553245	0.447196
		Pyr pH 5.7	Pyr pH 7.0	0.728198	-0.357617	0.068606	1	-0.0349344	-1.12075	1.49133	0.405515
Alpha-ketoglutarate	Day 6	Gly pH 5.7	Gly pH 7.0	2.98094	5.537*	0.399965	0.00777838	-1.43455	1.1212	7.39643	9.95218
			Pyr pH 5.7	-8.756*	-13.214*	2.22262e-05	7.72537e-09	-13.1718	-17.6291	-4.34083	-8.7981
			Pyr pH 7.0	2.19866	4.509*	1	0.0431001	-2.21683	0.0934619	6.61415	8.92444
		Gly pH 7.0	Pyr pH 5.7	-11.737*	-18.750*	9.88483e-08	1.49269e-12	-16.1528	-23.1658	-7.32178	-14.3348
			Pyr pH 7.0	-0.782285	-1.02774	1	1	-5.19777	-5.44323	3.6332	3.38775
		Pyr pH 5.7	Pyr pH 7.0	10.955*	17.723*	3.97578e-07	6.47773e-12	6.53949	13.307	15.3705	22.138
Citrate	Day 6	Gly pH 5.7	Gly pH 7.0	-0.617205	-0.608952	0.625433	0.652568	-1.65524	-1.64699	0.420832	0.429084
			Pyr pH 5.7	-0.803605	-3.371*	0.221712	1.19475e-09	-1.84164	-4.40869	0.234431	-2.33262
			Pyr pH 7.0	-1.667*	-3.412*	0.000484038	8.9603e-10	-2.70482	-4.45029	-0.62875	-2.37421
		Gly pH 7.0	Pyr pH 5.7	-0.186401	-2.762*	1	9.7093e-08	-1.22444	-3.79974	0.851635	-1.72366
			Pyr pH 7.0	-1.050*	-2.803*	0.0462546	7.11433e-08	-2.08762	-3.84133	-0.0115458	-1.76526
		Pyr pH 5.7	Pyr pH 7.0	-0.863181	-0.0415966	0.154587	1	-1.90122	-1.07963	0.174855	0.996439
Glutamate	Day 6	Gly pH 5.7	Gly pH 7.0	-0.668895	-1.986*	0.869887	0.000607508	-1.92807	-3.24563	0.59028	-0.727284
			Pyr pH 5.7	-0.0497261	0.00158149	1	1	-1.3089	-1.25759	1.20945	1.26076
			Pyr pH 7.0	-1.591*	-3.421*	0.00722793	6.27951e-08	-2.85019	-4.67999	-0.331841	-2.16164
		Gly pH 7.0	Pyr pH 5.7	0.619169	1.988*	1	0.000601382	-0.640006	0.728866	1.87834	3.24722
			Pyr pH 7.0	-0.922121	-1.434*	0.285934	0.0184039	-2.1813	-2.69354	0.337054	-0.175186
		Pyr pH 5.7	Pyr pH 7.0	-1.541*	-3.422*	0.00975965	6.21886e-08	-2.80046	-4.68158	-0.282114	-2.16323
Glyceraldehyde-3-Phosphate	Day 6	Gly pH 5.7	Gly pH 7.0	0.546264	-0.0653993	1	1	-0.624881	-1.23654	1.71741	1.10575
			Pyr pH 5.7	-0.0630841	-0.713791	1	0.577127	-1.23423	-1.88494	1.10806	0.457354
			Pyr pH 7.0	-0.380341	-1.537*	1	0.00495066	-1.55149	-2.70856	0.790804	-0.366276
		Gly pH 7.0	Pyr pH 5.7	-0.609348	-0.648392	0.918893	0.775806	-1.78049	-1.81954	0.561797	0.522753
			Pyr pH 7.0	-0.926604	-1.472*	0.19948	0.00760334	-2.09775	-2.64317	0.24454	-0.300877
		Pyr pH 5.7	Pyr pH 7.0	-0.317256	-0.823629	1	0.339678	-1.4884	-1.99477	0.853888	0.347515
Glycerol-3-Phosphate	Day 6	Gly pH 5.7	Gly pH 7.0	0.14719	-1.021*	1	2.62964e-05	-0.3731	-1.54138	0.66748	-0.500802
			Pyr pH 5.7	.715*	0.385394	0.00304475	0.271846	0.195203	-0.134896	1.23578	0.905683
			Pyr pH 7.0	0.386572	-0.0376966	0.268158	1	-0.133718	-0.557986	0.906862	0.482593
		Gly pH 7.0	Pyr pH 5.7	.568*	1.406*	0.0259202	6.9674e-08	0.0480133	0.886196	1.08859	1.92678
			Pyr pH 7.0	0.239382	.983*	1	4.75936e-05	-0.280908	0.463106	0.759672	1.50369
		Pyr pH 5.7	Pyr pH 7.0	-0.328921	-0.42309	0.509521	0.173749	-0.849211	-0.94338	0.191369	0.0971994
Malate	Day 6	Gly pH 5.7	Gly pH 7.0	-0.0404933	-0.0598209	1	1	-4.72794	-4.74727	4.64696	4.62763
			Pyr pH 5.7	-9.060*	-21.454*	3.35626e-05	2.02782e-13	-13.7471	-26.1412	-4.37219	-16.7663
			Pyr pH 7.0	-3.91815	-9.594*	0.150359	1.31999e-05	-8.6056	-14.2818	0.769297	-4.90692
		Gly pH 7.0	Pyr pH 5.7	-9.019*	-21.394*	3.60228e-05	2.18636e-13	-13.7066	-26.0814	-4.3317	-16.7065
			Pyr pH 7.0	-3.87766	-9.535*	0.158902	1.46505e-05	-8.56511	-14.222	0.80979	-4.8471
		Pyr pH 5.7	Pyr pH 7.0	5.141*	11.859*	0.0250729	2.69859e-07	0.454038	7.17193	9.82894	16.5468
Phosphoenolpyruvate	Day 6	Gly pH 5.7	Gly pH 7.0	-0.0166115	-0.527945	1	0.722252	-0.94706	-1.45839	0.913837	0.402504
			Pyr pH 5.7	0.287849	0.594894	1	0.489606	-0.6426	-0.335555	1.2183	1.52534
			Pyr pH 7.0	-0.194505	-0.653582	1	0.341338	-1.12495	-1.58403	0.735944	0.276867
		Gly pH 7.0	Pyr pH 5.7	0.30446	1.123*	1	0.0111185	-0.625989	0.19239	1.23491	2.05329
			Pyr pH 7.0	-0.177893	-0.125637	1	1	-1.10834	-1.05609	0.752556	0.804812
		Pyr pH 5.7	Pyr pH 7.0	-0.482353	-1.248*	0.927607	0.00395162	-1.4128	-2.17893	0.448096	-0.318027
Propionyl-CoA	Day 6	Gly pH 5.7	Gly pH 7.0	-0.146484	-0.151949	1	1	-0.593641	-0.599105	0.300672	0.295208
			Pyr pH 5.7	-.458*	-.640*	0.0418722	0.00196225	-0.90561	-1.08702	-0.0112971	-0.192709
			Pyr pH 7.0	-.665*	-1.082*	0.0012503	6.492e-07	-1.11238	-1.52899	-0.218064	-0.634679
		Gly pH 7.0	Pyr pH 5.7	-0.31197	-.488*	0.350984	0.0261329	-0.759126	-0.935073	0.135187	-0.0407602
			Pyr pH 7.0	-.519*	-.930*	0.0157623	1.01044e-05	-0.965893	-1.37704	-0.0715799	-0.48273
		Pyr pH 5.7	Pyr pH 7.0	-0.206767	-0.44197	1	0.054207	-0.653924	-0.889127	0.24039	0.00518647
Succinate	Day 6	Gly pH 5.7	Gly pH 7.0	-0.196497	-0.220201	1	1	-2.20444	-2.22814	1.81145	1.78774
			Pyr pH 5.7	-1.7985	-7.737*	0.101772	1.83808e-11	-3.80644	-9.74499	0.209448	-5.7291
			Pyr pH 7.0	-1.24983	-2.629*	0.53767	0.00508952	-3.25777	-4.63669	0.758114	-0.6208
		Gly pH 7.0	Pyr pH 5.7	-1.602	-7.517*	0.191377	3.80433e-11	-3.60994	-9.52479	0.405945	-5.5089
			Pyr pH 7.0	-1.05333	-2.409*	0.899416	0.0117427	-3.06128	-4.41649	0.954612	-0.400599
		Pyr pH 5.7	Pyr pH 7.0	0.548666	5.108*	1	2.41625e-07	-1.45928	3.10036	2.55661	7.11625
Succinyl-CoA	Day 6	Gly pH 5.7	Gly pH 7.0	-0.163171	-0.228205	1	1	-0.621449	-0.686482	0.295106	0.230073
			Pyr pH 5.7	-0.432721	-.568*	0.0734424	0.00873269	-0.890999	-1.02595	0.0255563	-0.109398
			Pyr pH 7.0	-.618*	-1.080*	0.00375685	1.07584e-06	-1.07617	-1.53807	-0.159613	-0.621516
		Gly pH 7.0	Pyr pH 5.7	-0.26955	-0.339471	0.647231	0.271804	-0.727827	-0.797749	0.188728	0.118806
			Pyr pH 7.0	-0.454719	-.852*	0.0527809	6.17775e-05	-0.912997	-1.30987	0.00355828	-0.393311
		Pyr pH 5.7	Pyr pH 7.0	-0.185169	-.512*	1	0.0215739	-0.643447	-0.970395	0.273108	-0.0538402
Based on estimated marginal means
*. The mean difference is significant at the .05 level.
b. Adjustment for multiple comparisons: Bonferroni.

## Sheet: pckAD6Strain
Pairwise Comparisons
Dependent Variable				Mean Difference (I-J)				Sig.b				95% Confidence Interval for Differenceb
												Lower Bound				Upper Bound
				Treatment				Treatment				Treatment				Treatment
				Gly pH 5.7	Gly pH 7.0	GP pH 5.7	GP pH 7.0	Gly pH 5.7	Gly pH 7.0	GP pH 5.7	GP pH 7.0	Gly pH 5.7	Gly pH 7.0	GP pH 5.7	GP pH 7.0	Gly pH 5.7	Gly pH 7.0	GP pH 5.7	GP pH 7.0
2-Methylcitrate	Day 6	WT	∆pckA	0.160138	-0.114514	2.360*	0.719087	0.657927	0.751345	2.00668e-07	0.0532645	-0.56969	-0.844341	1.63027	-0.0107406	0.889966	0.615314	3.08993	1.44892
3-phosphoglycerate	Day 6	WT	∆pckA	0.0189267	0.160588	0.288409	0.25534	0.947548	0.577645	0.319904	0.37773	-0.562522	-0.42086	-0.29304	-0.326109	0.600375	0.742037	0.869857	0.836788
Acetyl-CoA	Day 6	WT	∆pckA	0.166433	0.382646	-.597*	0.488696	0.54398	0.168141	0.0351033	0.0811383	-0.386291	-0.170077	-1.14984	-0.0640278	0.719157	0.93537	-0.0443953	1.04142
Alpha-ketoglutarate	Day 6	WT	∆pckA	3.275*	0.71944	7.732*	0.964893	0.0450298	0.649884	2.47087e-05	0.543187	0.0771215	-2.47863	4.53439	-2.23317	6.47325	3.9175	10.9305	4.16296
Citrate	Day 6	WT	∆pckA	.761*	.753*	3.328*	2.507*	0.0473208	0.0496246	2.67089e-10	1.12031e-07	0.00956527	0.00131278	2.57661	1.75503	1.51323	1.50498	4.08028	3.25869
Glutamate	Day 6	WT	∆pckA	0.101494	1.419*	0.0501867	1.931*	0.82211	0.00335408	0.911451	0.000144056	-0.810505	0.50706	-0.861813	1.0193	1.01349	2.33106	0.962186	2.8433
Glyceraldehyde-3-Phosphate	Day 6	WT	∆pckA	0.652378	1.264*	1.303*	1.809*	0.127046	0.00474453	0.0037247	0.000131603	-0.195862	0.415801	0.454845	0.961218	1.50062	2.11228	2.15133	2.6577
Glycerol-3-Phosphate	Day 6	WT	∆pckA	0.0721655	1.240*	.402*	.496*	0.699062	1.43348e-07	0.0371815	0.01144	-0.304672	0.86361	0.0254276	0.119597	0.449003	1.61728	0.779102	0.873271
Malate	Day 6	WT	∆pckA	0.770691	0.790019	13.165*	6.447*	0.646927	0.638725	5.16853e-09	0.000506765	-2.62435	-2.60502	9.76977	3.05187	4.16573	4.18506	16.5598	9.84195
Phosphoenolpyruvate	Day 6	WT	∆pckA	0.193872	.705*	-0.113174	0.652949	0.561993	0.0408227	0.734531	0.0571169	-0.480037	0.0312962	-0.787082	-0.0209595	0.86778	1.37911	0.560735	1.32686
Propionyl-CoA	Day 6	WT	∆pckA	0.269457	0.274921	.451*	.686*	0.0998407	0.0934312	0.00786316	0.000143458	-0.0544113	-0.0489467	0.127	0.362204	0.593325	0.598789	0.774737	1.00994
Succinate	Day 6	WT	∆pckA	0.593115	0.616819	6.532*	1.972*	0.412286	0.394061	1.91026e-10	0.00943725	-0.861205	-0.837501	5.07735	0.51771	2.04743	2.07114	7.98599	3.42635
Succinyl-CoA	Day 6	WT	∆pckA	0.250734	0.315767	.386*	.713*	0.13371	0.061516	0.0241553	0.000121433	-0.0811892	-0.0161558	0.0537655	0.380714	0.582656	0.64769	0.717611	1.04456
Based on estimated marginal means
*. The mean difference is significant at the .05 level.
b. Adjustment for multiple comparisons: Bonferroni.
